# Supplementary material for: MGV-seq: a sensitive and culture-independent method for detecting microbial genetic variation
Source: Front Microbiol. 2025 Jun 25;16:1603255. doi: 10.3389/fmicb.2025.1603255 (PMC12237947; doi:10.3389/fmicb.2025.1603255)
Supplement: Supplementary file 1 [file Table_1.xlsx]

## Sheet: Table S1
Table S1 Primers for the detection of 213 MNP loci
MNP Loci_ID	Forward primer	Reverse primer	Length of PCR products
L1	ACGAAATGCTTCACCGAGGAAA	ACCTACGAAGGCTATTCCGAGT	136
L2	GAAGACGCCTTTGTGATTGGTG	GCGAAGAAGTGGTGCAGTTGTAT	169
L3	CGACTGCTCGCTACGTGT	CGATGGAGACGTTCGGCT	131
L4	ATCGCCAACGCGGTGAAGA	CCTGGACCAGTGGAGCAA	170
L5	CCGTTGCCGAAGCTTTCTTG	CGCATGCAACGCTGATGAAG	163
L6	GTGCGTTGAACGGTGCAT	ACAACGTCGCGGTGCTAT	140
L7	AGACACAAAACCGTGCGAAATC	GTGCAGGACGACATGAAGAAGCT	173
L8	CTGCAGTTCATCGACCAGTGA	GCGCAGCAATTGCAGTGTAC	153
L9	CAACGAAGTGGAAACGCTGTTC	CCGCTACTGGTTCCTATCCAGAT	191
L10	GGAACGTCACCTTCGTCCTATC	CGAATAAGCCGACCTTCCTCATC	272
L11	ATCGGCCAGGTCCGAGACAT	GCAGGCACTCTCACGAATGAC	250
L12	GCTGCTTGGATGGCTGCT	TCCAGTCGGTCGACTGCAG	214
L13	GGTGGATAACGATGTGCACGAT	CGCCTAGGTCGTCTTGCTTAAG	200
L14	CCGCTACCCAGATTGGAAAACA	TGCCGAAGATTGCATTCTGGAT	263
L15	CGCGACATGCCGGTGATA	CCGCCAACGTCCCGATTA	216
L16	CGTTGGTGATCCACATCTTGCT	GCATTCCAACCTGTGCCTCAAT	211
L17	ATCGAGGTGGCGATGCAA	GCGGCAGTCTGTTGGTGA	253
L18	ATCGACGACAACGGACAGCGTAT	CGCGGATGTCTTCGACTTCTTT	258
L19	CATGATCAAGGTGTCGCAGTT	CGGAGGATGTGCAGCAATTG	250
L20	CATCCCGCTCTTGACGTTGA	CACACGTTTGGCGTTATTGG	201
L21	CTCAGGCGCTGCAAAACCAG	GCTGTCGTGGTCACGTTCAA	255
L22	ATTGACTGGCGTAACGAGCATA	TGGACAAAGTGTTGAAAGTTGTTGC	272
L23	CGTCAGGAAATCGGACCGAATA	GCTGCAAAGCTTCGATAGTTTGAG	274
L24	CCGTTGTCGACAGAATCAGTGA	GAGAGGCGATCTTCAAAAACTGC	274
L25	CCACCAACCATGCATCCTTTGA	GCTGCCAAGCCTAAAGTTACCAT	274
L26	GTGGGCGAAGCAAGGGTCAT	GATGCCGGTCCAAGCAAAAC	232
L27	AGTATCACGTCCCTTGAAATACGAATT	CGAAATCGATGAAAGTCTTATTGTCAATCA	274
L28	AGCGACTTGATCATCGGCTT	GCCAGTTCGACGATGCGATT	248
L29	CATTGGCCACGTCTACTGGATT	AACGTCTTGAACGCCTTGAGTAA	255
L30	CAGCTGGATGGTGTGCAGAT	GTCACAACCAGCCGGACAATC	205
L31	GCACTGTGGCGCACCTATTA	CAGGCTGTGGGTTGTCGTAT	239
L32	TCCACTCATCCCAGTCCAGTT	GTGATGATCGGCGATCTGGAT	229
L33	CAAACCATAATGCGGTTTGGACA	AGTTGGTGGTGGATAAATCCGATTC	274
L34	AGATGCAGTCGTTCTGTCAGAT	CAATGCGCTAGGCATCATCATG	264
L35	CAACACTGCCAAGAACCATCT	CCGATCGGGCAATCCATCTTT	266
L36	GGCATCGGCGATCAACGTAT	GAGGATGTGGAGCTCAAGCT	203
L37	CGAGGTTCACCCGTATTACGTG	GCACCGACACATCGTTCTTGTA	220
L38	GGTTTGCGTCACGTCGTT	GCTGACGGTTACCACAGGAT	272
L39	TGCGTATCCATGACGCGAAA	TTCTGGACCGGCAAGGACAT	202
L40	CGGATCGAAGCGATAGTCTGTC	GCATCTGCAATTGGTCTTCGTCT	246
L41	GGGCCACGTCATTGATGC	CGATGGCGTCGTCCTTGT	269
L42	CACCGAACTCACGGCTGATA	CAATTCCCGATGTGCGAGTTTTC	256
L43	GGCTCGTCATCGGCGATT	ATGCGCAGGCCAGCATCT	189
L44	CGGGCTTCACCTTGATCGAA	GCTCGCCGATGAACAGGATC	239
L45	AGCCATCCATCACCACAATCAA	CACTGTCTTGCCGATCGATTTC	261
L46	CGCCCAATTGCGGATGATTC	CCGCGAGATCAACATCCTGTT	259
L47	GTCGGCATGGCTGAGTACAA	GAAGTGCAGGTGCTGGATGTA	185
L48	GCGATCCGCTCACTCTTTTACA	CTGTTCGATCACCACCACTTCAT	205
L49	GCAGAGTTATGGCCGAGTGTT	GGGATCGGCAGCTTGAGATG	232
L50	CAGATAGCTGCGGTCCAGAT	GACACGTTCGGACGCATTTT	203
L51	GGATGACGCAGTGTCATGCA	GACAGCGATCTATGAGGATTGC	255
L52	CGCTGGTAGCTCCAGTGT	CGTTCCGCTACCAGGACTA	195
L53	CTACCCAGCTGCAGCAGGAA	TTGCTTTTCAGCTCCGTATACAG	258
L54	CGGATGCAAGGTATCGCTCA	CTGGCAGTGCCCAAGTACAT	221
L55	CGCTGCCGTTGGTCTTGA	AGGCACGCTGGATATCGAG	268
L56	GCAGCGCATGCTTATTCGAATC	GATGCATGCCGACTCTGAAATG	260
L57	GCGTGAGAGCTGCGAAGAAA	CAGATTGTCCGGGTCCATCAA	204
L58	GCGGTGGATGAGAACAATCAGG	GAAAATGCTGCTGATCCAGCAA	213
L59	GAGTACCGTAAGCCGTGTTCAA	CCAGTGCGAGATCATCCAGTTC	205
L60	ATCACGATCAGCACCAGCGAAA	GCTGGCACTGCAGCATCA	272
L61	GCGCAGCTCTTCGAGCAA	GGCGGTGTTGCACTATGTG	260
L62	CTGTGTAGTTGACCGAGGCATA	CAACTTCGAGCACAAGCAGTTC	265
L63	ATGAGCAGGGCTTGCAGAT	CGGCCAGATACTCCAGCAA	206
L64	TCGTCGTTTGCTGGAAGAGTTT	AGGATGGTCTTGTTGAGTTTGCT	224
L65	TCGACTGACCAGTTGATGAATCATC	CAACGTTCTTTTCTTCGACACGAT	274
L66	GCATCGGCTGCACCAAGT	TTCGCAGCAGGTGGGACT	236
L67	ATAAGGCCAACCCTGCCAAT	GCCGGTGAAGCGATACAGAAA	196
L68	GCGGTCAGAAAATGTTCGCT	CAGAAGGTCCTGGCGATCTTC	268
L69	GCAGAAGACCTACAACGGTGT	GCCAGCCAACGCAATTTGTAG	197
L70	GCACGCATGGTTGCAACG	AACGGGTGGTCGCGGTAAC	221
L71	CGTCTTCCAGTACCTGGGTGAT	GCAGCAGCACAATGAAACTCTC	218
L72	GCATGTCCGCATCTCCAGT	ACACTGGTGCATCGGCAAT	187
L73	TATCACCATGCATGCCGTGATAA	CGGTGTGATGCATTGTTGGTTTAAC	262
L74	GGGCAGACGAATGGTCGA	CCGATACCATCCGCAGGA	208
L75	CGACCAAGCCACCCTTCTTC	CCGCCAGATGGAAGGAACTG	257
L76	GACGAATTCCTCTACGGCAACA	GATCAGATCACTTGGAGAGAGAGCTA	274
L77	TGATGATTCTGAAAACTCGTCATTTGC	CGTCGCCTATTTTATTCTGGGCAT	274
L78	GCAGCGAATTTTCGTGCCATTT	GGTGTGATGTCGTGCAGTTCTT	229
L79	CCGTCGTACTGGCTGTTCAA	CGCGCTTAGAACTTCACATCCA	229
L80	CTGCTCGAAACCGAAGGTGA	CTCGATCAGCACCGTGTCTA	272
L81	CGGTTTTCGCCATGTGGATTTC	GGCCCATACCGCATTGAATTTC	205
L82	CCTTCCAATTGCTGACGTTCAT	ACGTATCGAAAACACCGCTCAT	274
L83	TCATCGGCAATCGCTACATCAT	CGGCACCTGTATCTGTTCGATG	244
L84	GCGCAGCACACCAATGATG	CTGGAACGCCAGCTACCTT	210
L85	AGCAACCTGGGCAAGTCC	CATGGCGCTGCTGCTTG	273
L86	GGGTGCTGCCGATATACTCAAC	CCAGGGAGATATCGGCAATCTTG	232
L87	GGCTGGGAGTTGGTCGAA	GGGTGAATCCGATCTGAACTTTTTAG	239
L88	CCACCGCGAGGACAAATAGATT	GCCGATAGCCCATTGGTACTAC	242
L89	CCGGCATGTAGGTCTGCT	GAACTGGCCAGCGCATTG	244
L90	GTAGATCGGCTTGCCGAAGA	GCGCATTTTCCAGTCCGATGA	240
L91	CATTGGCCGATTTAAGGCGAAT	GACGTGACGGCATTAGTAACGA	237
L92	GCCTGTCCACGCGTTTTG	GCGCTGTCCTTGCACCTT	212
L93	GATGGTTTCCGGCAGCG	TGCTGATGCGCGTGCAC	274
L94	GAAACACACCCTGTTCGAACTG	CATCATGATCGGATAGAAGAAAGCGAA	274
L95	CCCAAATCGATGGAAAGGTCGTT	CGTGACCGGCACATGAAAATAG	201
L96	CGAACCATCTGTTCCAGTTGCT	CCTGCAGTTTCATCGCCACATA	245
L97	GCGACCTGTTCCTGAGATTGTA	GCACTGTCCTGGTCCATGTAAC	253
L98	GACAAAGAGCTGATCGGTATCGT	TCGCGAATGATCTTCTTCTGCA	274
L99	TAGCCCAGCGTACAGGTCT	TCTCTTCTACGACCTGGAAACCTT	272
L100	CGCATCGGAGACCTTCTCTT	GCGCGTGCTGATCTACAACA	267
L101	GGGTCAGCTTGATGCCGTA	CGACGTGGTGGTGGTCAA	274
L102	GGCTTGCGAGCAATCCG	CCGTTTCGGTGCGCAGA	274
L103	TGCTACTGTTTCATCGGCAAC	ACCGTTTGAGGTGGCGAT	264
L104	GTCGGCGAAATGGCCGAGAA	GACGCTTGTGCGTCACTT	219
L105	GGCACCGGACGTCTATCT	GCCGGTAAATCACGCATATTGTC	218
L106	GAACGCTACGCGCTCAAC	CCCTGGTATACGGCTTCGTC	265
L107	CGCTCAATTCTTCCGGTGTCAT	ATCTGGAGCCGAACGAAAGCCT	230
L108	GGCCAAGATCGTCAAGGAGATC	GCTCGTCCAGCACATACATCAC	175
L109	GTCAAGGCGCTGGAGGAATA	TCCATCAACGGGATCCACTCT	247
L110	AGCTAGGCATCAGCCAGAAAAC	GCAGGTCTGCTTCCAGTTGATC	259
L111	CCGCATGCGCATTCTTCTAC	CCGCGTTTGAGTTGGATCTC	215
L112	AGCTATCAAAGATGTCCTCTAGCT	GACCCGTGTTCTGAGCCAA	274
L113	AGAAGACCGTCTGCGCAAAA	ACCGGCTCGATGATGTTGTG	254
L114	GTCGAGCGCGATCACCCAAT	GCCGGTGTCGTTCCAGAAAA	237
L115	CGTTTCAGGAACACTGGAAGGT	GTTTGGTGGCCCAAAGTTGTTT	207
L116	GTGACCATCAGCGACCTGAT	GGCCCAATCGAAGAATTCACC	254
L117	TCGAATGTGTAGTTGAAGCCGAA	CCTGTGTCTTACCGCTATTCGT	274
L118	GGCACCACGAAATGCTCAAA	GAAGTGCTGCTCACCCAGAA	241
L119	CCGAGTCGCTCAACCGTATT	CTCACGGTGAGCTGGGTAAA	219
L120	GCGTTGGCGTTCTGGAAT	GCAGCGAGTGGATGCTGT	234
L121	CGAGGCTGTAATTGACCGACTT	GCTACGAGCATTACCAGGACTT	269
L122	CGCAAAGGACGCAGTTTCAG	TGATCGTCCAGCGCTTCAAG	220
L123	GATGGTGCCGATCTTGAGGA	GCTGATGATGGGCGTGTACAT	264
L124	CCGCGTGTCCACATCCATAT	AAACAGATAGGCCTGCGGAAA	248
L125	CGCATGGGCACTCCCATTATTA	GACAGCGTTTGATCTGCAAGAAG	220
L126	CCTGCGTGTGTCGCATCA	GTCCAGGCGGTGAAGGAT	219
L127	GCATTGCAGGAATACGTGCAAG	CTTATCAGCCGCTTGCAACATATG	188
L128	CTGGTAGCCACAGGGATTGATG	GCGATTACGTGTGCAAGATCGA	220
L129	TTTACCTTGCGCTCGCC	CATGTGCTGCGGCTGCA	239
L130	CTCGCTGACCCTGTGGAT	GCGAGCAACTCGCGGTAAT	230
L131	TTGCGACAGTCACGGGAAGAAA	CGACGATCCTTGCGTTGTATCTT	188
L132	CAGGTGGCTACGACTGCA	AGTTGGGACGCGACTTCC	274
L133	CGCTGATTCGGGCATTCAAT	GCCATCTGCATGGACGAGTT	223
L134	GGCGTGTCGTCGAACAATTTTT	GCAGTGGAGTGCTACCAAGAAC	239
L135	CGGCGTCAGAATTTCGATGC	CACCGCGACCTTCATGATCT	261
L136	CTGACCATGCCCAGGATCT	GCTGACCCACATGGGCAAAT	260
L137	GCTCGTCATCAATGGCAAGAAG	CGATGTGGTACGGCATGATCAA	208
L138	CAAATTCACTGCATGGCTACCTT	CAGAGGGAACTTCCCGACTT	238
L139	GCCAGACCTGCTTTGAACTGAT	TGTAGTCGTACTCGCCGATCTT	203
L140	GCAGTGACGGCGTACTTGTA	CATGTGCAATGTGGCGAAGT	193
L141	GTCCCGCAACTGATCACGAT	TAGCTTGTCCGCATGCTTCAT	260
L142	CGCGGTTTCATCCGGATACA	GTGATGTTGCTTAGTGTTCAGGT	260
L143	AGCAATGGGCAGTTGTGGA	CATCGATCGTACGTCCACCAT	273
L144	CGGTACAACCACACACAACATG	GGTCCACGTTGCTGTCACAA	201
L145	CGTGATCGAGAAACTGCGTCAA	TGTGCTTGTTGCTCACCTTCTT	229
L146	GACTGGCGGTATCTCGGAAT	ACGTTGTGCCTTCGCGTATA	235
L147	TCGTTGCTGGTCAACACCAT	GTACTGACGCACCAGGAAGAT	224
L148	GCGGCAGCCATCGATGAT	TGGTAGCGTTGCTGCTGAT	274
L149	CTGCGCGAACTGGCAGAA	GTCAACGCACTCAACGCCA	272
L150	GCCCATCGGAAAGACGTC	ACCCGGAAATCATCAGCCAA	274
L151	CTGGTGCTGCTGCTGTTC	GCGGCATTCAAGTGCCATG	271
L152	GTAACGCGCTGTCGCAAT	GCGCTTCAAGCAGGCATTC	235
L153	AACTGGATTCAAGAATGTGAGCGTA	GCGATTCATCACCCGGTTCATT	261
L154	CTGCTGCCGTTTTGTTCGTATT	GGGCAAACCCTTCTACCTGAATC	233
L155	GGTTTGCAGCAGTGCAGATT	CGGCCTAACCTGAATGCATG	197
L156	GCGTTCCTGCAGAACTCCAT	GCCCTTGAGGACGATGGAGA	252
L157	CGAAGCGGATCCGTTCGTA	CCGGGTAGCCGAATCGATG	268
L158	GCCAGCAAGGTGTTGAGGAA	CCACCGGTGGGTATCTGTTC	267
L159	GTGGTGCAGACACGCAGACAA	GTCACACCACCACGCATGAT	228
L160	GGCAAAGTCGTTCACTGTATTGG	TCGCTGATGGCACTGCAT	274
L161	GAGATTGGCCAGGTCGACAA	CGACATGTAGTCACCGGCAAT	205
L162	GCAGCTGGCTGCTGTTGA	CGAGCAACTCCACCGCATT	255
L163	CCTCGTCCTTCTTGACATTCATGT	TCCAATTTCAATCTGGATATCGAGTTGTC	274
L164	CGCTGGTCACGAACACAAAG	CCCTTCCTCTGGAGTGCTCAT	197
L165	GGTGCCGCAGCAGGATAAATAT	TGGTGACGATCTGGTTCGAGTA	264
L166	GCAGGCAGTGACATCATCAGTC	CGAGGATTCCGGCTCGAAATAC	238
L167	GTGCCGTATGGCGACAAT	CAAGGTGCTCGAACGCAT	271
L168	GCCAACGCATCGTCGATCA	GACACGAAGTCGTAATGCTTGAG	274
L169	CGCGTTCTTCCAGAGTGTGTAC	GCACCGGATTGCCTTTGATAGAT	245
L170	GCGCCTTTTCGATCGCTT	TGCTGCAGGTGCTGTTCTT	226
L171	CGTCAAGGACGATCTGATTGC	CGGGAACAACACGTCCTTGA	272
L172	CGTATTGGGACGCGGAAATCAA	GCTGGAATCACTTCGGCATACAG	263
L173	ATGCATTTCAAGAGCTCAGTCAAC	GATTGGGATACAGCGTGGTGAA	210
L174	GCGGTTGTTGATCATCGCT	GGGCACCGATCCAACTG	257
L175	CACGTCCAGATCCAGGTCTT	CGGCGTTGTGGTTCATGAAG	254
L176	CGAGGAGCGTTGCCGATATG	CCGTGCTGGTACTGGAACTG	237
L177	CGCTGGTCGTAGATGGTTTTGA	ACCTTCGACAACACCATCGAAG	208
L178	GGAGGCGATCTTCCAGAAACC	CGTCCAATTGGGACGGCTTT	274
L179	GCGTGCTGGCAGAAAACTTC	CGCTTCAACAGCTCGCGATA	210
L180	GGGAATGTAGGTAATGGCGTGAT	CCGCTATGTCGCGGTGTATC	231
L181	CGGCGACCAATAACGACATTCT	TGGCGGTGACACTCCCTATAAT	186
L182	CATTTCGTTGGCAAGCAACTCA	TGACTGAGAACTGGCACGTAGA	181
L183	CATCTGCTGCTGGACCTGTT	GTGCTGCATGCACAACTTTTTG	274
L184	GCTGAAGGTGGTGCCGTATTAC	CCATTCAGAATGTGGTCGACGTT	200
L185	GCAGTCGCGTTCGACAAC	GGCCGAAACGGACGTACTT	263
L186	GCGGATGCTTCTTCTTCGATCT	GCAATTTGCCCTGATCGATCTC	238
L187	CGTGCGAGATCGTGTTGCATA	TTCACCCAGCGCCAATCGAT	181
L188	GATGGGAGAAGGAATCCACGTT	GCCAGGTCTGCCCATTGATC	252
L189	TTTTTGGCCTGGATCGACTTCA	CGGTTTTTCATTTATCCCTATTGATGTTCC	274
L190	TGTTGAGGAACAGGTTGGCATA	GCTTCGACATGTCGCTGAATCT	176
L191	GTCGCGTTGCTCCTTGTC	CTGACCCGCAGCAACGAGATC	228
L192	GCTGACCAAGGCGCAATT	GCCGAAGATGCGCTTCAAC	190
L193	ACGGTGCGTTGTTTCGAAGATA	CGAGGCAAGCATCTCGACATC	200
L194	GCGGCTAAAGAACGCAATTTCT	GCATGCTGCAGACCTTCATTTG	205
L195	CGCTTACACGCTGATGGTCA	TGGCGTAATCCAGATGCTTCTTC	274
L196	GGTGTTCGGAATCGGCATGT	CTGCGTTGTAGAGCGACCAATA	240
L197	CGGCAATATGTGCGACACAA	GCGTTGCATCTCGTCCGAAT	228
L198	GCGATGTTGTTCGTCGAACAAT	CCGATCATCAGTACTTCGGCAT	175
L199	GCGCTGATCGAATAACACGATG	TAACCTGGGTAAAATCCAAGTCTTTGAG	248
L200	GTACAGACCAGTGGCGC	CCGCTCACGCTGGCAAA	254
L201	GCTCACGCTGGACTTCTACAAG	CAACTCCACGTTGATGCTCAAAC	234
L202	GGGTGGGCTTGTCGAAATAGAT	CGACGTCGATACCCAAGTGTTG	264
L203	CGACGTCGTCGCGCATAT	CATCAACGCCGATGCCAATC	259
L204	GGCCAGCCCATAGATGACAAAG	CACTACGTGTATCCCAGCATCTTC	216
L205	ATCCGATTCCACCAGCGACAA	AGTGGTGAGCAGGATCCAGTA	210
L206	ATCGAGCAGAGCGAGCTGAA	GGCTTGAGGATGCTTGCCAT	259
L207	CACGTTGTTGAGCACTGCAT	ATGACGTACGCGCTTACCTT	198
L208	CGGCGTAGTCGAATTGCTTCTT	GATTCAGGGTAGCCAGACCATTTT	219
L209	CTGGGCCTCGATCACTTCAT	GACGGGCTTCCGCTAGAATT	184
L210	GCGAGCTGGAATACGTGGAT	CGGGATTTCGCGACGAATGAT	214
L211	CCGTGTATCCGATCAAGGTCAA	CCAAGTTCAGTTCGGAAGGCTTT	252
L212	AACCTGCGGCTGAGGCATC	GGCACCTGTACCGTCACTTG	258
L213	TTTAGGCGTAGGCAGTGCTT	CATCATGGATGGCAACGTCAAAC	274
MNP, multiple dispersed nucleotide polymorphism

## Sheet: Table S2
Table S2 The 458 assembled genomes of Xanthomonas oryzae strains used for primer design
Reference strains	Genome ID	X. oryzae pathovars
L8	GCA_001042855	Xoc
RS105	GCA_001042875	Xoc
BLS279	GCA_001042775	Xoc
B8-12	GCA_001042745	Xoc
BLS256	GCA_000168315	Xoc
CFBP2286	GCA_001042735	Xoc
WHRI 5234	GCA_003064145	Xoc
0-9	GCA_009660205	Xoc
BXOR1	GCA_001042795	Xoc
BXOR1	GCA_001929305	Xoc
GX01	GCA_008370835	Xoc
CIX44	GCA_001277055	unallocated
YM15	GCA_001021915	Xoc
BAI21	GCA_002189465	Xoc
BAI20	GCA_002189435	Xoc
CFBP7342	GCA_000940825	Xoc
CFBP7331	GCA_001042815	Xoc
CFBP7341	GCA_001042835	Xoc
MAI10	GCA_000507025	Xoc
BAI15	GCA_002189395	Xoc
YN17	GCA_003294215	Xoo
GD412	GCA_003297265	Xoo
YN23	GCA_003299265	Xoo
GD416	GCA_003295425	Xoo
OS166	GCA_003294695	Xoo
LFX325	GCA_003294885	Xoo
YN03-21	GCA_003299665	Xoo
JS72	GCA_003294965	Xoo
YN03-13	GCA_003299835	Xoo
YN14	GCA_003299435	Xoo
KS-6-6	GCA_003296005	Xoo
JS69	GCA_003296295	Xoo
LYG03-04	GCA_003294795	Xoo
OS169	GCA_003300815	Xoo
OS35	GCA_003294605	Xoo
OS34	GCA_003300465	Xoo
YN38	GCA_003299175	Xoo
YN19	GCA_003294205	Xoo
YN20	GCA_003294195	Xoo
HB-84-17	GCA_003295325	Xoo
OS15	GCA_003301335	Xoo
HB-84-21	GCA_003296985	Xoo
OS57	GCA_003300415	Xoo
JL24	GCA_003296395	Xoo
YN08	GCA_003299565	Xoo
JL31	GCA_003296335	Xoo
HuN03-02	GCA_003295215	Xoo
G8	GCA_003297605	Xoo
OS54	GCA_003294585	Xoo
YN8	GCA_003294115	Xoo
YN11	GCA_003294225	Xoo
YN14	GCA_003299395	Xoo
YN40	GCA_003294155	Xoo
HN-84-35	GCA_003296685	Xoo
HuB03-06	GCA_003295225	Xoo
OS48	GCA_003301295	Xoo
HEN12	GCA_003296815	Xoo
YN03-09	GCA_003299875	Xoo
GD415	GCA_003297245	Xoo
OS26	GCA_003294635	Xoo
JL29	GCA_003295035	Xoo
YN6	GCA_003294135	Xoo
GD38	GCA_003297475	Xoo
LYG03-13	GCA_003294745	Xoo
JL16	GCA_003295085	Xoo
AH40	GCA_003298195	Xoo
YN5	GCA_003299075	Xoo
OS181	GCA_003294675	Xoo
PXO86	GCA_000948075	Xoo
PXO83	GCA_001518895	Xoo
LMG 9585	GCA_001974485	Xoo
PX086	GCA_003382915	Xoo
LYG03-05	GCA_003294765	Xoo
LYG03-02	GCA_003295855	Xoo
JS68	GCA_003296035	Xoo
JL30	GCA_003296355	Xoo
GX49	GCA_003297135	Xoo
HuN39	GCA_003295135	Xoo
YN44	GCA_003299065	Xoo
YN03-23	GCA_003294285	Xoo
YN30	GCA_003299225	Xoo
OS44	GCA_003294595	Xoo
HeN03-02	GCA_003296945	Xoo
AH4	GCA_003298205	Xoo
PXO524	GCA_001746695	Xoo
PXO602	GCA_001746735	Xoo
IXO725	GCA_001929145	Xoo
GD414	GCA_002895675	Xoo
YN1	GCA_002895745	Xoo
YN7	GCA_002895765	Xoo
YN11	GCA_002895775	Xoo
YN18	GCA_002895805	Xoo
YN03-16	GCA_003294335	Xoo
GD413	GCA_003295455	Xoo
GD407	GCA_003295485	Xoo
GD403	GCA_003295515	Xoo
GD402	GCA_003295545	Xoo
GD401	GCA_003295565	Xoo
GD417	GCA_003297235	Xoo
GD411	GCA_003297275	Xoo
GD408	GCA_003297285	Xoo
GD405	GCA_003297375	Xoo
GD404	GCA_003297395	Xoo
YN39	GCA_003299145	Xoo
YN11	GCA_003299525	Xoo
YN03-14	GCA_003299755	Xoo
AH39	GCA_003298235	Xoo
GX35	GCA_003297155	Xoo
HB8417	GCA_003297025	Xoo
PXO71	GCA_003388465	Xoo
PXO211	GCA_001746635	Xoo
PXO236	GCA_001746655	Xoo
PXO112	GCA_003294545	Xoo
YN06	GCA_003299625	Xoo
KS-2-2	GCA_003294945	Xoo
GX07	GCA_003295435	Xoo
AH3	GCA_003295695	Xoo
OS209	GCA_003300615	Xoo
ZJ26	GCA_003298955	Xoo
YN07	GCA_003294275	Xoo
HuN38	GCA_003296555	Xoo
GX23	GCA_003297175	Xoo
BJ12	GCA_003295625	Xoo
YN03-07	GCA_003299885	Xoo
PXO282	GCA_001746675	Xoo
PXO563	GCA_001746715	Xoo
DXO-216	GCA_001927875	Xoo
IXO597	GCA_001928835	Xoo
IXO599	GCA_001928855	Xoo
YN03-15	GCA_003294345	Xoo
JP03	GCA_003296115	Xoo
GD33	GCA_003297505	Xoo
DBX0019	GCA_003297915	Xoo
DBX0013	GCA_003298055	Xoo
YN16	GCA_003299275	Xoo
OS225	GCA_003300515	Xoo
OS221	GCA_003300585	Xoo
T7133	GCA_017577225	Xoo
GD32	GCA_003297535	Xoo
HN-84-31	GCA_003296715	Xoo
LYG03-07	GCA_003295825	Xoo
OS82	GCA_003300375	Xoo
LYG03-11	GCA_003295845	Xoo
LN8547	GCA_003295865	Xoo
ZPY1	GCA_003298815	Xoo
OS109	GCA_003301345	Xoo
JS158-2	GCA_003296075	Xoo
ZJ16	GCA_003294095	Xoo
GX09	GCA_003295405	Xoo
OS70	GCA_003300385	Xoo
HeN03-16	GCA_003296845	Xoo
DXO-226	GCA_001928495	Xoo
YN03-24	GCA_003311715	Xoo
PXO99A	GCA_000019585	Xoo
PXO145	GCA_001746615	Xoo
DXO-174	GCA_001927855	Xoo
IXO89	GCA_001928015	Xoo
DXO-233	GCA_001928525	Xoo
PX079	GCA_003382895	Xoo
NX0260	GCA_004355825	Xoo
OS27	GCA_003300505	Xoo
BJ84-4	GCA_003295615	Xoo
KSI-3	GCA_003295975	Xoo
JNXO	GCA_003296135	Xoo
HUN17	GCA_003296675	Xoo
HEN08	GCA_003296855	Xoo
PX0124	GCA_003300265	Xoo
HuN33	GCA_003296575	Xoo
IXO222	GCA_001928685	Xoo
YN15	GCA_003299365	Xoo
KACC10331	GCA_000007385	Xoo
IXO884	GCA_001929225	Xoo
XF89b	GCA_002023005	Xoo
YN03-18	GCA_003294295	Xoo
YN03-06	GCA_003294385	Xoo
YN03-04	GCA_003294405	Xoo
LN2	GCA_003294875	Xoo
JL15	GCA_003295125	Xoo
DBX0016	GCA_003295585	Xoo
AH1	GCA_003295705	Xoo
#2	GCA_003295725	Xoo
LN3	GCA_003295915	Xoo
LN1	GCA_003295925	Xoo
JX21	GCA_003296015	Xoo
JL4	GCA_003296245	Xoo
JL3	GCA_003296305	Xoo
JL3	GCA_003296365	Xoo
JL17	GCA_003296415	Xoo
JL1	GCA_003296565	Xoo
GX56	GCA_003297085	Xoo
DBX004	GCA_003297775	Xoo
DBX0024	GCA_003297785	Xoo
DBX0020	GCA_003297895	Xoo
DBX0023	GCA_003297905	Xoo
DBX0018	GCA_003297945	Xoo
DBX0017	GCA_003298065	Xoo
DBX0011	GCA_003298075	Xoo
BJ84-3	GCA_003298095	Xoo
YN03-20	GCA_003299745	Xoo
YN03-02	GCA_003300065	Xoo
HuN37	GCA_003382775	Xoo
JW11089	GCA_004355765	Xoo
KXO85	GCA_004355845	Xoo
K1	GCA_011045315	Xoo
DY89031(J18)	GCA_018288775	Xoo
LYG03-08	GCA_003294775	Xoo
HLJ85-69	GCA_003296775	Xoo
HN-7	GCA_003295235	Xoo
OS182	GCA_003294665	Xoo
HeN03-11	GCA_003296865	Xoo
HuN36	GCA_003296615	Xoo
HuN32	GCA_003296625	Xoo
OS185	GCA_003300715	Xoo
DXO-165	GCA_001927845	Xoo
OS77	GCA_003294575	Xoo
DXO-181	GCA_001928425	Xoo
IXO704	GCA_001929095	Xoo
IXO792	GCA_001929155	Xoo
IXO842	GCA_001929165	Xoo
AUST2013	GCA_004355785	Xoo
BXO8	GCA_001927415	Xoo
IXO651	GCA_001929065	Xoo
IXO685	GCA_001929085	Xoo
IXO1221	GCA_001929255	Xoo
CIAT	GCA_004355865	Xoo
OS189	GCA_003300685	Xoo
BXO33	GCA_001927465	Xoo
IXO151	GCA_001928105	Xoo
DXO-129	GCA_001928365	Xoo
IXO603	GCA_001928845	Xoo
LYG49	GCA_003382265	Xoo
BXO6	GCA_001927315	Xoo
DXO-331	GCA_001927935	Xoo
IXO93	GCA_001928025	Xoo
IXO159	GCA_001928135	Xoo
DXO-116	GCA_001928345	Xoo
DXO-206	GCA_001928485	Xoo
IXO90	GCA_001928605	Xoo
IXO97	GCA_001928625	Xoo
IXO608	GCA_001928905	Xoo
IXO812	GCA_001929185	Xoo
IXO1104	GCA_001929245	Xoo
HEN11	GCA_002895685	Xoo
ScYc-b	GCA_002895725	Xoo
ZJ25	GCA_003294085	Xoo
YN03-11	GCA_003294365	Xoo
YC3	GCA_003294425	Xoo
YC26	GCA_003294445	Xoo
XZ43	GCA_003294465	Xoo
XZ40	GCA_003294495	Xoo
SX-85-73	GCA_003294505	Xoo
ScHy-b	GCA_003294525	Xoo
LYG52	GCA_003294715	Xoo
LN-85-59	GCA_003294835	Xoo
JX19	GCA_003294955	Xoo
JP02	GCA_003294995	Xoo
JL6	GCA_003295045	Xoo
JL23	GCA_003295065	Xoo
JL19	GCA_003295075	Xoo
HUN22	GCA_003295175	Xoo
HUN20	GCA_003295185	Xoo
HLJ02	GCA_003295245	Xoo
HeN03-10	GCA_003295275	Xoo
HeN03-06	GCA_003295315	Xoo
GX6	GCA_003295335	Xoo
GX3	GCA_003295365	Xoo
GX2	GCA_003295375	Xoo
FJ22	GCA_003295525	Xoo
AH8	GCA_003295645	Xoo
26	GCA_003295735	Xoo
LYG51	GCA_003295775	Xoo
LYG48	GCA_003295795	Xoo
LYG46	GCA_003295805	Xoo
LN02	GCA_003295955	Xoo
LN01	GCA_003295965	Xoo
JS65	GCA_003296065	Xoo
JP04	GCA_003296105	Xoo
JL21	GCA_003296255	Xoo
JL22	GCA_003296405	Xoo
JL15	GCA_003296455	Xoo
JL12	GCA_003296465	Xoo
JL13	GCA_003296495	Xoo
JL1-2003	GCA_003296505	Xoo
JL11	GCA_003296515	Xoo
HUB14	GCA_003296695	Xoo
HLJ-85-72	GCA_003296765	Xoo
HEN11	GCA_003296805	Xoo
HeN03-01	GCA_003296915	Xoo
HeN03-04	GCA_003296925	Xoo
HeN03-03	GCA_003296935	Xoo
GX5	GCA_003297095	Xoo
GX4	GCA_003297145	Xoo
GX1	GCA_003297195	Xoo
FJ24	GCA_003297625	Xoo
FJ21	GCA_003297685	Xoo
FJ17	GCA_003297745	Xoo
AH11	GCA_003298245	Xoo
ZJ28	GCA_003298825	Xoo
ZJ27	GCA_003298965	Xoo
ZJ05	GCA_003299055	Xoo
YN03-10	GCA_003299865	Xoo
YN03-03	GCA_003299955	Xoo
YC36	GCA_003300055	Xoo
YC20	GCA_003300075	Xoo
XZ44	GCA_003300125	Xoo
XZ42	GCA_003300215	Xoo
XZ39	GCA_003300225	Xoo
LYG53	GCA_003300845	Xoo
JL25	GCA_003382795	Xoo
JL33	GCA_003382835	Xoo
JP01	GCA_003382855	Xoo
YC11	GCA_003382935	Xoo
ScYc-b	GCA_003932055	Xoo
LN18	GCA_009664105	Xoo
K2	GCA_011604745	Xoo
K3	GCA_011604765	Xoo
K3a	GCA_011604785	Xoo
LN4	GCA_016864875	Xoo
AH28	GCA_018310515	unallocated
BXO554	GCA_001927385	Xoo
BXO25	GCA_001927395	Xoo
DXO-50	GCA_001927725	Xoo
DXO-397	GCA_001927955	Xoo
IXO74	GCA_001928005	Xoo
IXO221	GCA_001928175	Xoo
IXO365	GCA_001928695	Xoo
IXO493	GCA_001928825	Xoo
IXO630	GCA_001928985	Xoo
IXO1088	GCA_001929235	Xoo
AH87	GCA_003295635	Xoo
ITCCBB0002	GCA_009707765	Xoo
PXO71	GCA_001746595	Xoo
BXO2	GCA_001927325	Xoo
BXO454	GCA_001927555	Xoo
BXO571	GCA_001927575	Xoo
BXO589	GCA_001927605	Xoo
DXO-044	GCA_001927695	Xoo
DXO-131	GCA_001927785	Xoo
BXO512	GCA_001928215	Xoo
BXO558	GCA_001928245	Xoo
BXO582	GCA_001928255	Xoo
BXO590	GCA_001928265	Xoo
IXO35	GCA_001928585	Xoo
IXO141	GCA_001928675	Xoo
IXO390	GCA_001928765	Xoo
IXO414	GCA_001928775	Xoo
IXO620	GCA_001928915	Xoo
FuJ	GCA_002895665	Xoo
HaN1	GCA_003297035	Xoo
172	GCA_003298455	Xoo
YN04-5	GCA_003299635	Xoo
IX-280	GCA_003427055	Xoo
XM9	GCA_003522605	Xoo
PXO513	GCA_004355705	Xoo
PXO421	GCA_004355725	Xoo
PXO404	GCA_004355745	Xoo
PXO364	GCA_004355805	Xoo
DXO-012	GCA_001928285	Xoo
IXO621	GCA_001928935	Xoo
HN14	GCA_003296745	Xoo
FJ16	GCA_003297765	Xoo
BXO559	GCA_001927635	Xoo
DXO-133	GCA_001927795	Xoo
IXO99	GCA_001928085	Xoo
MAFF 311018	GCA_000010025	Xoo
BXO407	GCA_001927335	Xoo
BXO1	GCA_001927405	Xoo
BXO432	GCA_001927505	Xoo
BXO471	GCA_001927615	Xoo
IXO134	GCA_001928095	Xoo
DXO-248	GCA_001928515	Xoo
DXO-369	GCA_001928565	Xoo
PXO61	GCA_003122405	Xoo
296	GCA_003298365	Xoo
PXO61	GCA_003351825	Xoo
PXO61	GCA_003351845	Xoo
SK2-3	GCA_003428965	Xoo
PXO61	GCA_004355885	Xoo
DXO-150	GCA_001928405	Xoo
IXO645	GCA_001929005	Xoo
IXO644	GCA_001929015	Xoo
JL28	GCA_003382815	Xoo
HUN14	GCA_003296655	Xoo
DXO-122	GCA_001927775	Xoo
DXO-203	GCA_001927865	Xoo
DXO-091	GCA_001928355	Xoo
PX061	GCA_003300235	Xoo
PXO142	GCA_004136395	Xoo
BAI23	GCA_004319505	unallocated
BXO447	GCA_001927545	Xoo
BB151-3	GCA_004319485	unallocated
DXO-015	GCA_001927685	Xoo
BXO557	GCA_001927625	Xoo
DXO-089	GCA_001927765	Xoo
IXO220	GCA_001928165	Xoo
IXO367	GCA_001928745	Xoo
YN24	GCA_002895825	Xoo
YN24	GCA_003932075	Xoo
DXO-27	GCA_001927705	Xoo
DXO-170	GCA_001928415	Xoo
DXO-242	GCA_001927925	Xoo
DXO-246	GCA_001927945	Xoo
IXO278	GCA_001928185	Xoo
DXO-200	GCA_001928445	Xoo
IXO411	GCA_001928755	Xoo
IXO675	GCA_001929075	Xoo
BXO34	GCA_001927475	Xoo
DXO-052	GCA_001928325	Xoo
IXO92	GCA_001928615	Xoo
BXO439	GCA_001927305	Xoo
BXO416	GCA_001927495	Xoo
ATCC 35933	GCA_000482445	unallocated
ICMP3125	GCA_004136375	Xoo
IXO98	GCA_001928035	Xoo
IXO189	GCA_001928665	Xoo
IXO627	GCA_001928945	Xoo
IXO639	GCA_001928995	Xoo
NCPPB 4346	GCA_001276975	unallocated
BB156-2	GCA_004319465	unallocated
NJ611	GCA_004319445	unallocated
CIX1041	GCA_004299365	Xoo
CFBP7321	GCA_004355425	Xoo
CFPB1947	GCA_001277095	unallocated
AXO1947	GCA_001466505	Xoo
MAI73	GCA_002850075	Xoo
MAI145	GCA_002850095	Xoo
MAI68	GCA_002850115	Xoo
MAI106	GCA_002850135	Xoo
MAI129	GCA_002850155	Xoo
MAI95	GCA_002850195	Xoo
MAI99	GCA_002850215	Xoo
BAI3	GCA_003031385	Xoo
CIX629	GCA_004321555	Xoo
CIX2374	GCA_004322815	Xoo
CIX298	GCA_004322835	Xoo
Ug11	GCA_004355285	Xoo
T19	GCA_004355305	Xoo
Dak16	GCA_004355325	Xoo
CFBP7340	GCA_004355365	Xoo
CFBP7323	GCA_004355405	Xoo
CFBP1948	GCA_004355465	Xoo
CFBP7324	GCA_004355505	Xoo
CFBP7322	GCA_004355525	Xoo
CFBP7320	GCA_004355545	Xoo
CFBP7319	GCA_004355565	Xoo
CFBP1952	GCA_004355585	Xoo
NAI8	GCA_000511585	Xoo
MAI1	GCA_003031365	Xoo
CFBP7325	GCA_004355385	Xoo
CFBP1951	GCA_004355445	Xoo
CFBP7337	GCA_004355485	Xoo
CFBP1949	GCA_004355605	Xoo
MAI134	GCA_002850175	Xoo
CIX611	GCA_004299395	Xoo
CFBP8172	GCA_004355345	Xoo
X8-1A	GCA_000212775	unallocated
X11-5A	GCA_000212755	unallocated
X11-5A	GCA_001277045	unallocated

## Sheet: Table S3
Table S3 The MNP genotyping results of strains used in this study
	Strains	Number of raw reads	Number of detected loci	Number of valid loci	Number of minor alleles	Average coverage fold/loci
The first batch of MGV-Seq	BJ-P1-rep1	3202874	199	174	9	16094.8
	BJ-P1-rep2	2673544	198	173	9	13502.7
	BJ-P1-rep3	2463316	199	172	7	12378.5
	WH-P1-rep1	2813677	199	175	7	14139.1
	WH-P1-rep2	2490630	201	173	10	12391.2
	WH-P1-rep3	2634703	201	175	5	13108
	HN-P1-rep1	2459036	200	175	4	12295.2
	HN-P1-rep2	3442130	202	175	6	17040.2
	HN-P1-rep3	3553422	198	172	7	17946.6
	BJ-P2-rep1	2985490	201	178	3	14853.2
	BJ-P2-rep2	3754207	200	180	3	18771
	BJ-P2-rep3	3217942	200	177	2	16089.7
	WH-P2-rep1	2584796	198	173	11	13054.5
	WH-P2-rep2	3144287	201	176	5	15643.2
	WH-P2-rep3	2768799	201	176	11	13775.1
	HN-P2-rep1	3188703	199	177	3	16023.6
	HN-P2-rep2	2318461	199	172	2	11650.6
	HN-P2-rep3	2891414	201	177	5	14385.1
	BJ-P9-rep1	1096442	198	148	12	5537.59
	BJ-P9-rep2	642575	200	164	1	3212.88
	BJ-P9-rep3	1287470	201	178	0	6405.32
	WH-P9-rep1	1109719	200	152	11	5548.6
	WH-P9-rep2	559766	195	137	1	2870.59
	WH-P9-rep3	837816	202	178	0	4147.6
	HN-P9-rep1	761964	196	131	11	3887.57
	HN-P9-rep2	1055038	202	133	17	5222.96
	HN-P9-rep3	455780	203	163	0	2245.22
	BJ-P10-rep1	1156391	198	143	13	5840.36
	BJ-P10-rep2	555020	198	107	12	2803.13
	BJ-P10-rep3	413489	202	166	0	2046.98
	WH-P10-rep1	1750102	200	171	11	8750.51
	WH-P10-rep2	890560	203	172	10	4387
	WH-P10-rep3	434550	202	169	0	2151.24
	HN-P10-rep1	1182612	199	148	12	5942.77
	HN-P10-rep2	876929	201	173	15	4362.83
	HN-P10-rep3	549018	203	181	0	2704.52
	CP6-1	1302959	206	182	0	6325.04
	CP6-2	2707693	199	148	0	13606.5
	CP6-3	3146796	202	174	6	15578.2
	CP6-4	2908412	199	171	3	14615.1
	CP6-5	3640536	203	176	2	17933.7
	CP6-6	2306787	202	167	0	11419.7
	CP6-7	804623	198	174	4	4063.75
	CP6-8	534347	208	180	0	2568.98
	CP8-1	1279559	206	181	0	6211.45
	CP8-2	3309488	203	184	8	16302.9
	CP8-3	3236725	204	188	7	15866.3
	CP8-4	1244502	205	187	0	6070.74
	CP8-5	373518	199	143	4	1876.97
	CP8-6	460401	205	175	0	2245.86
	CP8-7	876835	207	177	0	4235.92
	CP8-8	899918	204	169	0	4411.36
	CP8-9	778232	203	167	0	3833.66
	CP8-10	868478	204	167	0	4257.25
	CP8-11	1087757	206	166	0	5280.37
	CP8-12	1234158	198	174	0	6233.12
	CP8-13	836925	193	150	0	4336.4
	CP8-14	910179	197	155	0	4620.2
	0.1%-1	828106	196	143	5	4225.03
	0.1%-2	810187	198	131	9	4091.85
	0.1%-3	664853	201	171	8	3307.73
	1%-1	608461	199	136	6	3057.59
	1%-2	496909	196	120	3	2535.25
	1%-3	649725	205	181	6	3169.39
	0.3%-1	620808	196	132	8	3167.39
	0.3%-2	674737	197	124	8	3425.06
	0.3%-3	686852	203	178	6	3383.51
	3%-1	496359	201	131	10	2469.45
	3%-2	421588	200	129	11	2107.94
	3%-3	665680	204	181	12	3263.14
	0.5%-1	690089	200	138	14	3450.45
	0.5%-2	547998	197	119	3	2781.72
	0.5%-3	704609	204	181	7	3453.97
	5%-1	941573	204	161	17	4615.55
	5%-2	760849	201	148	17	3785.32
	5%-3	790860	204	186	19	3876.76
	0.7%-1	471029	197	119	9	2391.01
	0.7%-2	760041	199	134	7	3819.3
	0.7%-3	544696	205	174	13	2657.05
	7%-1	477755	198	125	14	2412.9
	7%-2	468363	197	127	15	2377.48
	7%-3	692970	205	180	19	3380.34
The second batch of MGV-Seq	IRRI-P1	1647644	203	156	0	8116.47
	IRRI-P2	713923	199	143	12	3587.55
	IRRI-P3	1202153	195	133	17	6164.89
	IRRI-P4	983076	199	172	1	4940.08
	IRRI-P5	891762	202	178	3	4414.66
	IRRI-P6	2027969	200	153	3	10139.8
	IRRI-P7	1369883	194	153	0	7061.25
	IRRI-P8	4561369	203	181	0	22469.8
	IRRI-P9	2553794	194	149	8	13163.9
	IRRI-P10	2687408	200	162	8	13437
	BJ-P1	1776214	204	181	2	8706.93
	BJ-P2	1290042	205	171	8	6292.89
	BJ-P3	2613814	207	184	4	12627.1
	BJ-P4	1380699	204	185	2	6768.13
	BJ-P5	1533016	206	187	12	7441.83
	BJ-P6	546891	204	172	1	2680.84
	BJ-P7	1838907	206	190	5	8926.73
	BJ-P8	363562	206	160	4	1764.86
	BJ-P9	1733347	204	182	3	8496.8
	BJ-P10	484475	203	153	1	2386.58
	HN-P1	714554	204	177	0	3502.72
	HN-P2	1806101	205	191	14	8810.25
	HN-P3	626231	203	165	2	3084.88
	HN-P4	1023827	204	188	3	5018.76
	HN-P5	2949946	203	182	37	14531.8
	HN-P6	1635057	205	184	8	7975.89
	HN-P7	2420272	205	177	4	11806.2
	HN-P8	2045091	206	184	7	9927.63
	HN-P9	1690637	203	182	3	8328.26
	HN-P10	1346836	205	185	2	6569.93
	WH-P1	3090926	203	187	4	15226.2
	WH-P2	2692440	206	184	6	13070.1
	WH-P3	1430565	204	187	6	7012.57
	WH-P4	1648374	206	188	13	8001.82
	WH-P5	1971071	206	189	12	9568.31
	WH-P6	678559	205	161	18	3310.04
	WH-P7	878836	206	162	4	4266.19
	WH-P8	2372962	206	190	4	11519.2
	WH-P9	1751971	205	187	8	8546.2
	WH-P10	2086950	206	187	5	10130.8
	2019	920984	207	185	7	4449.2
	2020	597590	208	144	47	2873.03
CP6-1–CP6-8 and CP8-1–CP8-14 were single-colony strains from WH-P6 and WH-P8, respectively. MNP, multiple dispersed nucleotide polymorphism

## Sheet: Table S4
Table S4 The reproducibility and accuracy of MGV-Seq for detection of major alleles
	Strain 1	Strain 2	Number of compared MNP loci	Number of compared MNP loci with distinct major alleles
Technical repeats	BJ-P1-rep 1	BJ-P1-rep 2	162	0
	BJ-P1-rep 1	BJ-P1-rep 3	159	0
	BJ-P1-rep 2	BJ-P1-rep 3	160	0
	HN-P1-rep 1	HN-P1-rep 2	154	0
	HN-P1-rep 1	HN-P1-rep 3	149	0
	HN-P1-rep 2	HN-P1-rep 3	156	0
	WH-P1-rep 1	WH-P1-rep 2	160	0
	WH-P1-rep 1	WH-P1-rep 3	158	0
	WH-P1-rep 2	WH-P1-rep 3	159	0
	BJ-P2-rep 1	BJ-P2-rep 2	162	0
	BJ-P2-rep 1	BJ-P2-rep 3	159	0
	BJ-P2-rep 2	BJ-P2-rep 3	159	0
	HN-P2-rep 1	HN-P2-rep 2	157	0
	HN-P2-rep 1	HN-P2-rep 3	161	0
	HN-P2-rep 2	HN-P2-rep 3	157	0
	WH-P2-rep 1	WH-P2-rep 2	159	0
	WH-P2-rep 1	WH-P2-rep 3	161	0
	WH-P2-rep 2	WH-P2-rep 3	162	0
	BJ-P9-rep 1	BJ-P9-rep 2	117	0
	BJ-P9-rep 1	BJ-P9-rep 3	124	0
	BJ-P9-rep 2	BJ-P9-rep 3	140	0
	HN-P9-rep 1	HN-P9-rep 2	99	0
	HN-P9-rep 1	HN-P9-rep 3	105	0
	HN-P9-rep 2	HN-P9-rep 3	107	0
	WH-P9-rep 1	WH-P9-rep 2	100	0
	WH-P9-rep 1	WH-P9-rep 3	130	0
	WH-P9-rep 2	WH-P9-rep 3	115	0
	BJ-P10-rep 1	BJ-P10-rep 2	77	0
	BJ-P10-rep 1	BJ-P10-rep 3	117	0
	BJ-P10-rep 2	BJ-P10-rep 3	78	0
	HN-P10-rep 1	HN-P10-rep 2	123	0
	HN-P10-rep 1	HN-P10-rep 3	123	0
	HN-P10-rep 2	HN-P10-rep 3	147	0
	WH-P10-rep 1	WH-P10-rep 2	133	0
	WH-P10-rep 1	WH-P10-rep 3	142	0
	WH-P10-rep 2	WH-P10-rep 3	140	0
Batch repeats	BJ-P1	BJ-P1-rep 1	146	0
	BJ-P1	BJ-P1-rep 2	147	0
	BJ-P1	BJ-P1-rep 3	145	0
	HN-P1	HN-P1-rep 1	146	0
	HN-P1	HN-P1-rep 2	151	0
	HN-P1	HN-P1-rep 3	146	0
	WH-P1	WH-P1-rep 1	153	0
	WH-P1	WH-P1-rep 2	155	0
	WH-P1	WH-P1-rep 3	155	0
	BJ-P2	BJ-P2-rep 1	146	0
	BJ-P2	BJ-P2-rep 2	145	0
	BJ-P2	BJ-P2-rep 3	143	0
	HN-P2	HN-P2-rep 1	154	0
	HN-P2	HN-P2-rep 2	151	0
	HN-P2	HN-P2-rep 3	154	0
	WH-P2	WH-P2-rep 1	151	0
	WH-P2	WH-P2-rep 2	152	0
	WH-P2	WH-P2-rep 3	152	0
	BJ-P9	BJ-P9-rep 1	129	0
	BJ-P9	BJ-P9-rep 2	132	0
	BJ-P9	BJ-P9-rep 3	142	0
	HN-P9	HN-P9-rep 1	115	0
	HN-P9	HN-P9-rep 2	111	0
	HN-P9	HN-P9-rep 3	135	0
	WH-P9	WH-P9-rep 1	132	0
	WH-P9	WH-P9-rep 2	108	0
	WH-P9	WH-P9-rep 3	147	0
	BJ-P10	BJ-P10-rep 1	111	0
	BJ-P10	BJ-P10-rep 2	76	0
	BJ-P10	BJ-P10-rep 3	121	0
	HN-P10	HN-P10-rep 1	124	0
	HN-P10	HN-P10-rep 2	141	0
	HN-P10	HN-P10-rep 3	149	0
	WH-P10	WH-P10-rep 1	151	0
	WH-P10	WH-P10-rep 2	137	0
	WH-P10	WH-P10-rep 3	144	0
MGV-Seq vs. WGS	IRRI-P1	WGS_IRRI-P1	149	0
	IRRI-P2	WGS_IRRI-P2	36	0
	IRRI-P3	WGS_IRRI-P3	99	0
	IRRI-P4	WGS_IRRI-P4	166	0
	IRRI-P5	WGS_IRRI-P5	178	0
	IRRI-P8	WGS_IRRI-P8	178	0
	IRRI-P7	WGS_IRRI-P7	147	0
	IRRI-P6	WGS_IRRI-P6	138	0
	IRRI-P9	WGS_IRRI-P9	149	0
	IRRI-P10	WGS_IRRI-P10	160	0
BJ, Beijing; WH, Wuhan; HN, Hainan; IRRI, International Rice Research Institute; Rep, replicate; MNP, multiple dispersed nucleotide polymorphism. WGS, whole-genome sequencing

## Sheet: Table S5 
Table S5 The reproducibility of MGV-Seq for detecting differences in major alleles across strain homonyms
Strain 1	Strain 2	Number of compared loci	Number of compared MNP loci with distinct major alleles	Ratio of MNP loci with distinct major alleles
BJ-P2	WH-P2	153	29	0.189542
BJ-P2	WH-P2-rep 1	139	26	0.18705
BJ-P2	WH-P2-rep 2	140	27	0.192857
BJ-P2	WH-P2-rep 3	140	27	0.192857
BJ-P2-rep 1	WH-P2-rep 1	155	29	0.187097
BJ-P2-rep 1	WH-P2-rep 2	156	31	0.198718
BJ-P2-rep 1	WH-P2-rep 3	157	31	0.197452
BJ-P2-rep 2	WH-P2-rep 1	153	28	0.183007
BJ-P2-rep 2	WH-P2-rep 2	156	30	0.192308
BJ-P2-rep 2	WH-P2-rep 3	156	30	0.192308
BJ-P2-rep 3	WH-P2-rep 1	153	28	0.183007
BJ-P2-rep 3	WH-P2-rep 2	155	30	0.193548
BJ-P2-rep 3	WH-P2-rep 3	156	30	0.192308
WH-P2	BJ-P2-rep 1	153	31	0.202614
WH-P2	BJ-P2-rep 2	151	30	0.198675
WH-P2	BJ-P2-rep 3	148	30	0.202703
HN-P2	WH-P2-rep 1	148	26	0.175676
HN-P2	WH-P2-rep 2	151	27	0.178808
HN-P2	WH-P2-rep 3	150	27	0.18
WH-P2	HN-P2	161	30	0.186335
WH-P2	HN-P2-rep 1	150	31	0.206667
WH-P2	HN-P2-rep 2	147	29	0.197279
WH-P2	HN-P2-rep 3	148	29	0.195946
WH-P2-rep 1	HN-P2-rep 1	156	29	0.185897
WH-P2-rep 1	HN-P2-rep 2	151	28	0.18543
WH-P2-rep 1	HN-P2-rep 3	154	27	0.175325
WH-P2-rep 2	HN-P2-rep 1	157	31	0.197452
WH-P2-rep 2	HN-P2-rep 2	153	29	0.189542
WH-P2-rep 2	HN-P2-rep 3	156	29	0.185897
WH-P2-rep 3	HN-P2-rep 1	159	31	0.194969
WH-P2-rep 3	HN-P2-rep 2	153	29	0.189542
WH-P2-rep 3	HN-P2-rep 3	157	29	0.184713
BJ-P2	HN-P2	154	0	0
BJ-P2	HN-P2-rep 1	144	0	0
BJ-P2	HN-P2-rep 2	143	0	0
BJ-P2	HN-P2-rep 3	144	0	0
BJ-P2-rep 1	HN-P2-rep 1	161	0	0
BJ-P2-rep 1	HN-P2-rep 2	157	0	0
BJ-P2-rep 1	HN-P2-rep 3	160	0	0
BJ-P2-rep 2	HN-P2-rep 1	160	0	0
BJ-P2-rep 2	HN-P2-rep 2	157	0	0
BJ-P2-rep 2	HN-P2-rep 3	160	0	0
BJ-P2-rep 3	HN-P2-rep 1	160	0	0
BJ-P2-rep 3	HN-P2-rep 2	156	0	0
BJ-P2-rep 3	HN-P2-rep 3	160	0	0
HN-P2	BJ-P2-rep 1	156	0	0
HN-P2	BJ-P2-rep 2	156	0	0
HN-P2	BJ-P2-rep 3	153	0	0
BJ-P10	WH-P10	139	24	0.172662
BJ-P10	WH-P10-rep 1	128	23	0.179688
BJ-P10	WH-P10-rep 2	115	21	0.182609
BJ-P10	WH-P10-rep 3	122	22	0.180328
BJ-P10-rep 1	WH-P10-rep 1	123	18	0.146341
BJ-P10-rep 1	WH-P10-rep 2	110	17	0.154545
BJ-P10-rep 1	WH-P10-rep 3	117	17	0.145299
BJ-P10-rep 2	WH-P10-rep 2	78	17	0.217949
BJ-P10-rep 2	WH-P10-rep 3	78	15	0.192308
BJ-P10-rep 3	WH-P10-rep 3	144	22	0.152778
WH-P10	BJ-P10-rep 1	123	18	0.146341
WH-P10	BJ-P10-rep 2	81	16	0.197531
WH-P10	BJ-P10-rep 3	136	22	0.161765
WH-P10-rep 1	BJ-P10-rep 2	82	16	0.195122
WH-P10-rep 1	BJ-P10-rep 3	135	21	0.155556
WH-P10-rep 2	BJ-P10-rep 3	133	21	0.157895
HN-P10	WH-P10-rep 1	146	23	0.157534
HN-P10	WH-P10-rep 2	132	23	0.174242
HN-P10	WH-P10-rep 3	141	23	0.163121
HN-P10-rep 1	WH-P10-rep 2	112	18	0.160714
HN-P10-rep 1	WH-P10-rep 3	116	18	0.155172
HN-P10-rep 2	WH-P10-rep 3	141	22	0.156028
WH-P10	HN-P10	160	25	0.15625
WH-P10	HN-P10-rep 1	123	19	0.154472
WH-P10	HN-P10-rep 2	139	23	0.165468
WH-P10	HN-P10-rep 3	145	23	0.158621
WH-P10-rep 1	HN-P10-rep 1	122	19	0.155738
WH-P10-rep 1	HN-P10-rep 2	137	22	0.160584
WH-P10-rep 1	HN-P10-rep 3	143	22	0.153846
WH-P10-rep 2	HN-P10-rep 2	137	22	0.160584
WH-P10-rep 2	HN-P10-rep 3	139	22	0.158273
WH-P10-rep 3	HN-P10-rep 3	148	22	0.148649
BJ-P10	HN-P10	140	0	0
BJ-P10	HN-P10-rep 1	108	0	0
BJ-P10	HN-P10-rep 2	123	0	0
BJ-P10	HN-P10-rep 3	127	0	0
BJ-P10-rep 1	HN-P10-rep 1	119	0	0
BJ-P10-rep 1	HN-P10-rep 2	120	0	0
BJ-P10-rep 1	HN-P10-rep 3	123	0	0
BJ-P10-rep 2	HN-P10-rep 2	82	0	0
BJ-P10-rep 2	HN-P10-rep 3	82	0	0
BJ-P10-rep 3	HN-P10-rep 3	146	0	0
HN-P10	BJ-P10-rep 1	125	0	0
HN-P10	BJ-P10-rep 2	81	0	0
HN-P10	BJ-P10-rep 3	138	0	0
HN-P10-rep 1	BJ-P10-rep 2	78	0	0
HN-P10-rep 1	BJ-P10-rep 3	117	0	0
HN-P10-rep 2	BJ-P10-rep 3	139	0	0
BJ-P1	HN-P1	155	0	0
BJ-P1	HN-P1-rep 1	145	0	0
BJ-P1	HN-P1-rep 2	150	0	0
BJ-P1	HN-P1-rep 3	144	0	0
BJ-P1-rep 1	HN-P1-rep 1	153	0	0
BJ-P1-rep 1	HN-P1-rep 2	159	0	0
BJ-P1-rep 1	HN-P1-rep 3	154	0	0
BJ-P1-rep 2	HN-P1-rep 1	154	0	0
BJ-P1-rep 2	HN-P1-rep 2	160	0	0
BJ-P1-rep 2	HN-P1-rep 3	154	0	0
BJ-P1-rep 3	HN-P1-rep 1	152	0	0
BJ-P1-rep 3	HN-P1-rep 2	157	0	0
BJ-P1-rep 3	HN-P1-rep 3	152	0	0
HN-P1	BJ-P1-rep 1	148	0	0
HN-P1	BJ-P1-rep 2	148	0	0
HN-P1	BJ-P1-rep 3	146	0	0
BJ-P1	WH-P1	163	0	0
BJ-P1	WH-P1-rep 1	146	0	0
BJ-P1	WH-P1-rep 2	148	0	0
BJ-P1	WH-P1-rep 3	147	0	0
WH-P1	BJ-P1-rep 1	153	0	0
WH-P1	BJ-P1-rep 2	154	0	0
WH-P1	BJ-P1-rep 3	152	0	0
BJ-P1-rep 1	WH-P1-rep 1	161	0	0
BJ-P1-rep 1	WH-P1-rep 2	160	0	0
BJ-P1-rep 1	WH-P1-rep 3	158	0	0
BJ-P1-rep 2	WH-P1-rep 1	161	0	0
BJ-P1-rep 2	WH-P1-rep 2	161	0	0
BJ-P1-rep 2	WH-P1-rep 3	159	0	0
BJ-P1-rep 3	WH-P1-rep 1	158	0	0
BJ-P1-rep 3	WH-P1-rep 2	158	0	0
BJ-P1-rep 3	WH-P1-rep 3	158	0	0
WH-P1	HN-P1	160	0	0
WH-P1	HN-P1-rep 1	152	0	0
WH-P1	HN-P1-rep 2	157	0	0
WH-P1	HN-P1-rep 3	150	0	0
HN-P1	WH-P1-rep 1	148	0	0
HN-P1	WH-P1-rep 2	149	0	0
HN-P1	WH-P1-rep 3	148	0	0
WH-P1-rep 1	HN-P1-rep 1	152	0	0
WH-P1-rep 1	HN-P1-rep 2	159	0	0
WH-P1-rep 1	HN-P1-rep 3	153	0	0
WH-P1-rep 2	HN-P1-rep 1	154	0	0
WH-P1-rep 2	HN-P1-rep 2	161	0	0
WH-P1-rep 2	HN-P1-rep 3	154	0	0
WH-P1-rep 3	HN-P1-rep 1	154	0	0
WH-P1-rep 3	HN-P1-rep 2	158	0	0
WH-P1-rep 3	HN-P1-rep 3	152	0	0
BJ-P9	HN-P9	164	0	0
BJ-P9	HN-P9-rep 1	115	0	0
BJ-P9	HN-P9-rep 2	110	0	0
BJ-P9	HN-P9-rep 3	134	0	0
BJ-P9-rep 1	HN-P9-rep 1	114	0	0
BJ-P9-rep 1	HN-P9-rep 2	105	0	0
BJ-P9-rep 1	HN-P9-rep 3	118	0	0
BJ-P9-rep 2	HN-P9-rep 2	106	0	0
BJ-P9-rep 2	HN-P9-rep 3	133	0	0
BJ-P9-rep 3	HN-P9-rep 3	141	0	0
HN-P9	BJ-P9-rep 1	129	0	0
HN-P9	BJ-P9-rep 2	133	0	0
HN-P9	BJ-P9-rep 3	144	0	0
HN-P9-rep 1	BJ-P9-rep 2	106	0	0
HN-P9-rep 1	BJ-P9-rep 3	110	0	0
HN-P9-rep 2	BJ-P9-rep 3	111	0	0
BJ-P9	WH-P9	165	0	0
BJ-P9	WH-P9-rep 1	131	0	0
BJ-P9	WH-P9-rep 2	107	0	0
BJ-P9	WH-P9-rep 3	146	0	0
BJ-P9-rep 1	WH-P9-rep 1	127	0	0
BJ-P9-rep 1	WH-P9-rep 2	97	0	0
BJ-P9-rep 1	WH-P9-rep 3	126	0	0
BJ-P9-rep 2	WH-P9-rep 2	117	0	0
BJ-P9-rep 2	WH-P9-rep 3	141	0	0
BJ-P9-rep 3	WH-P9-rep 3	153	0	0
WH-P9	BJ-P9-rep 1	129	0	0
WH-P9	BJ-P9-rep 2	133	0	0
WH-P9	BJ-P9-rep 3	144	0	0
WH-P9-rep 1	BJ-P9-rep 2	121	0	0
WH-P9-rep 1	BJ-P9-rep 3	129	0	0
WH-P9-rep 2	BJ-P9-rep 3	113	0	0
HN-P9	WH-P9-rep 1	132	0	0
HN-P9	WH-P9-rep 2	108	0	0
HN-P9	WH-P9-rep 3	147	0	0
HN-P9-rep 1	WH-P9-rep 2	91	0	0
HN-P9-rep 1	WH-P9-rep 3	112	0	0
HN-P9-rep 2	WH-P9-rep 3	114	0	0
WH-P9	HN-P9	166	0	0
WH-P9	HN-P9-rep 1	115	0	0
WH-P9	HN-P9-rep 2	111	0	0
WH-P9	HN-P9-rep 3	135	0	0
WH-P9-rep 1	HN-P9-rep 1	111	0	0
WH-P9-rep 1	HN-P9-rep 2	108	0	0
WH-P9-rep 1	HN-P9-rep 3	121	0	0
WH-P9-rep 2	HN-P9-rep 2	92	0	0
WH-P9-rep 2	HN-P9-rep 3	111	0	0
WH-P9-rep 3	HN-P9-rep 3	143	0	0
BJ, Beijing; WH, Wuhan; HN, Hainan;Rep, replicate; MNP, multiple dispersed nucleotide polymorphism

## Sheet: Table S6
Table S6 The WGS sequencing results of the 10 strains from IRRI
Sample	Number of raw reads	Amount of Sequenceing data (bases)	Size of Xoo representative genome (base pairs)	Expected sequence depth (×)	Number of minor alleles	Minor allele frequency range
IRRI-P1	16705722	2505858300	4490000	558.098	75	4.0%-49.8%
IRRI-P2	12372124	1855818600	4490000	413.323	87	5.3%-48.9%
IRRI-P3	14638414	2195762100	4490000	489.034
IRRI-P4	17204402	2580660300	4490000	574.757	73	3.4%-48.8%
IRRI-P5	34541194	5181179100	4490000	1153.94
IRRI-P6	28302394	4245359100	4490000	945.514	161	3.8%-27.9%
IRRI-P7	15128460	2269269000	4490000	505.405
IRRI-P8	25185554	3777833100	4490000	841.388	71	4.0%-44.4%
IRRI-P9	19726388	2958958200	4490000	659.011
IRRI-P10	18261774	2739266100	4490000	610.082
The amount of sequencing data is the number of raw reads multiplied by the length of each reads. The reads length in this study was 150bp.WGS, whole-genome sequencing; IRRI, International Rice Research Institute

## Sheet: Table S7 
Table S7 The distribution and frequencies of minor alleles among Xoo strains from different laboratories
Strain	Minor alleles position	Minor alleles frequency	Frequency at the strains tested together																																								MAF>0	MAF>0.5	0<MAF <=0.5
			BJ-P1	BJ-P2	BJ-P3	BJ-P4	BJ-P5	BJ-P6	BJ-P7	BJ-P8	BJ-P9	BJ-10	WH-P1	WH-P2	WH-P3	WH-P4	WH-P5	WH-P6	WH-P7	WH-P8	WH-P9	WH-10	HN-P1	HN-P2	HN-P3	HN-P4	HN-P5	HN-P6	HN-P7	HN-P8	HN-P9	HN-P10	IRRI-P1	IRRI-P2	IRRI-P3	IRRI-P4	IRRI-P5	IRRI-P6	IRRI-P7	IRRI-P8	IRRI-P9	IRRI-P10
IRRI-P2	L57(121)	0.0307988	0.947154	0	0	0.965902	0	0	0	0	0.960693	0.966065	0.957761	0	0.923158	0.0512688	0	0	0	0	0.958633	0	0.970716	0	0.897168	0.950962	0	0	0	0	0.963259	0.94132	0.961538	0.0307988	0.0384075	0.944754	0	0	0	0	0.931469	0.936542	19	16	3
IRRI-P2	L63(86)	0.0421053	0	0.935484	0	0	0.948849	0.958042	0	0	0	0	0	0	0	0	0.929224	0.941176	0	0	0	0	0	0.929119	0	0	0	0.960422	0	0	0	0	0	0.0421053	0.0657895	0	0.936286	0.870229	0	0	0	0	11	9	2
IRRI-P2	L189(42,166)	0.0440678	0.957865	0	0	0.96129	0	0	0.00887127	0	0.961412	0.958333	0.955481	0.0133253	0.960449	0	0.009921	0.00811176	0.0126527	0.0125172	0.957292	0.0117834	0.963042	0	0.932508	0.964874	0	0.0131789	0	0.0132306	0.966111	0.953791	0.94558	0.0440678	0.103343	0.945552	0	0	0	0	0.861865	0.88449	27	16	11
IRRI-P2	L37(59)	0.0493421	0	0.944611	0	0	0	0.970109	0	0	0	0	0	0	0	0	0	0.929188	0	0	0	0	0	0.910354	0	0	0	0.919343	0	0	0	0	0	0.0493421	0	0	0	0.894876	0	0	0	0	7	6	1
IRRI-P2	L38(32)	0.238235	0.929429	0.947644	0	0.945925	0	0.965098	0	0.033046	0.950244	0.949257	0.950338	0	0.952663	0.116129	0	0.940771	0	0	0.938062	0.0397213	0.96722	0.918314	0.950739	0.957576	0	0.928741	0.0339062	0.0381598	0.951422	0.956793	0.942041	0.238235	0.323374	0.941558	0	0.946	0	0	0.962817	0.954417	29	22	7
IRRI-P2	L78(75)	0.0909091	0.971595	0.969534	0	0.967649	0.948674	0.969517	0.973349	0	0.968772	0.974667	0.967212	0	0.962881	0.0854922	0.971215	0.911808	0.967009	0	0.966683	0	0.970776	0.950711	0.963435	0.967106	0.00771152	0.959023	0.973432	0.0273924	0.974815	0.955032	0.956341	0.0909091	0	0.940944	0.92913	0.958509	0.973796	0	0.963966	0.961692	33	29	4
IRRI-P2	L186(152)	0.0583039	0	0.941412	0	0	0	0.949153	0	0	0	0	0	0	0	0	0	0.878569	0	0	0	0	0	0.911692	0	0	0.0119375	0.935216	0	0	0	0	0	0.0583039	0.0491252	0	0	0.901791	0	0	0.0397187	0.0456123	11	6	5
IRRI-P2	L7(23,107)	0.0259179	0.968203	0.97973	0	0.95338	0	0.96748	0	0	0	0	0.943794	0	0	0	0	0.96	0	0	0	0	0.962567	0.938335	0	0.984223	0.0149813	0.942675	0	0	0.017341	0	0.987097	0.0259179	0.0945274	0.970762	0	0.974026	0	0	0	0	17	13	4
IRRI-P2	L155(24,151)	0.0236579	0	0.925911	0	0	0	0.941397	0	0	0	0	0	0	0	0	0	0.915871	0	0	0	0	0	0.893176	0	0	0.0232333	0.927444	0	0	0	0	0	0.0236579	0.0209044	0	0	0.899478	0	0	0	0	9	6	3
IRRI-P2	L155(151)	0.0282075	0	0	0	0.939597	0	0	0	0	0.977789	0	0	0	0.922743	0	0	0	0	0	0.92024	0	0	0	0.902945	0.970708	0.0832527	0	0	0	0.980422	0	0	0.0282075	0	0.926724	0	0	0	0	0.871052	0	11	9	2
IRRI-P2	L150(46)	0.0942029	0	0.909091	0	0.9279	0	0.948454	0	0	0.946176	0.975904	0	0	0.935567	0.064433	0	0.871287	0	0	0.964063	0	0	0.928571	0.898734	0.923518	0.927273	0.931354	0	0	0.945799	0.93871	0	0.0942029	0.12	0.925577	0	0.879032	0	0	0.934641	0.913295	22	19	3
IRRI-P2	L49(29)	0.0350644	0	0.954299	0	0	0	0.957612	0	0	0	0	0	0	0	0	0	0.937167	0	0	0	0	0	0.935326	0	0	0.940306	0.95571	0	0	0	0	0	0.0350644	0	0	0	0.924375	0	0	0.0470639	0.0370242	10	7	3
IRRI-P3	L6(12)	0.033033	0.975639	0	0	0.980138	0	0	0	0	0.982162	0.981636	0.975411	0	0.962544	0.0230077	0	0	0	0	0.980519	0	0.977376	0	0.958235	0.971521	0	0	0	0	0.982321	0.964878	0.977726	0	0.033033	0.972036	0	0	0	0	0.971099	0.970056	18	16	2
IRRI-P3	L57(121)	0.0384075	0.947154	0	0	0.965902	0	0	0	0	0.960693	0.966065	0.957761	0	0.923158	0.0512688	0	0	0	0	0.958633	0	0.970716	0	0.897168	0.950962	0	0	0	0	0.963259	0.94132	0.961538	0.0307988	0.0384075	0.944754	0	0	0	0	0.931469	0.936542	19	16	3
IRRI-P3	L131(51)	0.0412486	0.97195	0	0	0.975016	0.0334672	0	0	0.973711	0.97833	0.963434	0.965723	0	0.974561	0	0	0	0	0.979554	0.966427	0	0.975465	0	0.967164	0.975394	0	0	0	0.959279	0.980674	0.974752	0.969982	0	0.0412486	0.972623	0	0	0	0.981461	0.926946	0.926123	22	20	2
IRRI-P3	L133(95,107)	0.04375	0	NA	0.00813464	0.963165	0	NA	0	0	0.958315	0	0.00723654	0.0105437	0.957386	0.0278884	0	NA	0.0138037	0	0.96625	0.00567913	0	NA	0.951178	0.955994	0	NA	0	0	0.96462	0	0	0	0.04375	0.94991	0	0	0	0	0.946506	0	16	9	7
IRRI-P3	L189(42,166)	0.0638298	0.957865	0	0	0.96129	0	0	0.00887127	0	0.961412	0.958333	0.955481	0.0133253	0.960449	0	0.009921	0.00811176	0.0126527	0.0125172	0.957292	0.0117834	0.963042	0	0.932508	0.964874	0	0.0131789	0	0.0132306	0.966111	0.953791	0.94558	0.0474576	0.0638298	0.945552	0	0	0	0	0.861865	0.88449	27	16	11
IRRI-P3	L137(90)	0.0647182	0.932692	0.964286	0	0.948276	0	0.96748	0	0	0.987179	0.975	0.937322	0	0.951691	0	0	0.857143	0	0	0.964286	0	0.974026	0.935035	0.976471	0.968421	0	0.957895	0	0	0.938326	0.993506	0.962963	0	0.0647182	0.95601	0	0.949675	0	0	0.951311	0.946755	23	22	1
IRRI-P3	L63(86)	0.0657895	0	0.935484	0	0	0.948849	0.958042	0	0	0	0	0	0	0	0	0.929224	0.941176	0	0	0	0	0	0.929119	0	0	0	0.960422	0	0	0	0	0	0.0421053	0.0657895	0	0.936286	0.870229	0	0	0	0	11	9	2
IRRI-P3	L204(55)	0.0814815	0	0.903397	0	0	0	0.95477	0	0	0	0	0	0	0	0	0	0.906542	0	0	0	0	0	0.919895	0	0	0	0.938859	0	0	0	0	0	0	0.0814815	0	0	0.89348	0	0	0.0322943	0.0276284	9	6	3
IRRI-P3	L189(42,146)	0.0851064	0	0.936729	0	0	0	0.945871	0	0	0	0	0	0	0	0	0.00404189	0.86886	0	0	0.00411262	0	0	0.91661	0	0	0	0.933107	0	0.00385195	0	0	0	0	0.0851064	0	0	0.89127	0	0	0	0	10	6	4
IRRI-P3	L8(45)	0.105714	0	0.972582	0	0	0	0.979138	0	0	0	0	0	0	0	0	0	0.957247	0	0	0	0	0	0.968931	0	0	0	0.981731	0	0	0	0	0	0	0.105714	0	0	0.929864	0	0	0	0	7	6	1
IRRI-P3	L178(58)	0.189573	0.95799	0.955975	0.0259403	0.971528	0	0.972084	0	0	0.967081	0.983696	0.961428	0	0.967182	0	0.0199227	0.927762	0	0	0.973863	0	0.971994	0.958986	0.970607	0.973655	0	0.965249	0	0.0216168	0.962926	0.972793	0.962555	0	0.189573	0.957616	0	0.954365	0	0	0.946679	0.946875	26	22	4
IRRI-P3	L38(32)	0.247803	0.929429	0.947644	0	0.945925	0	0.965098	0	0.033046	0.950244	0.949257	0.950338	0	0.952663	0.116129	0	0.940771	0	0	0.938062	0.0397213	0.96722	0.918314	0.950739	0.957576	0	0.928741	0.0339062	0.0381598	0.951422	0.956793	0.942041	0.261765	0.247803	0.941558	0	0.946	0	0	0.962817	0.954417	29	22	7
IRRI-P3	L186(152)	0.0417227	0	0.941412	0	0	0	0.949153	0	0	0	0	0	0	0	0	0	0.878569	0	0	0	0	0	0.911692	0	0	0.0119375	0.935216	0	0	0	0	0	0.0583039	0.0417227	0	0	0.901791	0	0	0.0397187	0.0456123	11	6	5
IRRI-P3	L7(23,107)	0.0771144	0.968203	0.97973	0	0.95338	0	0.96748	0	0	0	0	0.943794	0	0	0	0	0.96	0	0	0	0	0.962567	0.938335	0	0.984223	0.0149813	0.942675	0	0	0.017341	0	0.987097	0.0259179	0.0771144	0.970762	0	0.974026	0	0	0	0	17	13	4
IRRI-P3	L155(24,151)	0.019198	0	0.925911	0	0	0	0.941397	0	0	0	0	0	0	0	0	0	0.915871	0	0	0	0	0	0.893176	0	0	0.0232333	0.927444	0	0	0	0	0	0.0263876	0.019198	0	0	0.899478	0	0	0	0	9	6	3
IRRI-P3	L58(79)	0.0334129	0	0	0	0.960489	0	0	0	0	0.947958	0	0	0	0	0	0	0	0	0	0.9516	0	0	0	0	0.964293	0.902715	0	0	0	0.954054	0	0	0	0.0334129	0.940323	0	0	0	0	0.839286	0	9	8	1
IRRI-P3	L150(46)	0.095	0	0.909091	0	0.9279	0	0.948454	0	0	0.946176	0.975904	0	0	0.935567	0.064433	0	0.871287	0	0	0.964063	0	0	0.928571	0.898734	0.923518	0.927273	0.931354	0	0	0.945799	0.93871	0	0.101449	0.095	0.925577	0	0.879032	0	0	0.934641	0.913295	22	19	3
IRRI-P4	L185(54)	0.0201676	0	0.962417	0	0	0	0.962844	0	0	0	0	0	0	0	0	0	0.906747	0	0	0	0	0	0.92843	0	0	0	0.951882	0	0	0	0	0	0	0	0.0201676	0	0.958726	0	0	0	0.0462254	8	6	2
IRRI-P5	L160(28,44,78)	0.0333333	0	0	0	0	0	0	0	0	0	0	0	0	0	0	0	0	0	0	0	0	0	0	0	0	0	0	0	0	0	0	0	0	0	0	0.0333333	0	0	0	0	0	1	0	1
IRRI-P5	L92(69,111)	0.00368874	0	0	0	0	0.00305074	0	0	0	0	0	0	0	0	0	0	0	0	0	0	0	0	0	0	0	0.927342	0	0	0	0	0	0	0	0	0	0.00368874	0	0	0	0	0	3	1	2
IRRI-P5	L108(47,74)	0.00733945	0	0	0.00355182	0	0	0	0	0	0	0	0.00341006	0	0	0.00293504	0.00491624	0	0	0	0	0	0	0.00329924	0	0	0.948757	0	0	0	0	0	0	0	0	0	0.00733945	0	0	0	0	0	7	1	6
IRRI-P6	L167(121)	0.0206042	0.950219	0	0	0	0	0	0	0	0	0	0.940531	0	0	0	0	0	0	0	0	0	0.955337	0	0	0	0	0	0	0	0	0	0.960081	0	0	0	0	0.0206042	0	0	0.0185629	0	6	4	2
IRRI-P6	L49(29)	0.0331588	0.971112	0.0219483	0.977537	0.975443	0.96688	0	0.962519	0.965116	0.972782	0.988095	0.969193	0.970768	0.95714	0.956419	0.963314	0.0224676	0.978107	0.971267	0.97654	0.970868	0.978282	0.030791	0.957	0.966778	0	0	0.970075	0.972464	0.974094	0.965866	0.944908	0.914336	0.884168	0.942572	0.944421	0.0331588	0.960991	0.969077	0.919689	0.926298	37	33	4
IRRI-P6	L186(152)	0.0282149	0.956062	0	0.965006	0.957597	0.949937	0	0.960703	0.95961	0.963101	0.97004	0.959448	0.960673	0.956106	0.936553	0.953238	0	0.964745	0.958521	0.957907	0.959256	0.95641	0	0.94703	0.963053	0.0119375	0	0.963998	0.961119	0.962751	0.954818	0.942013	0.897527	0.89031	0.931561	0.931025	0.0282149	0.956482	0.960368	0.915598	0.90233	35	33	2
IRRI-P9	L167(121)	0.0182501	0.950219	0	0	0	0	0	0	0	0	0	0.940531	0	0	0	0	0	0	0	0	0	0.955337	0	0	0	0	0	0	0	0	0	0.960081	0	0	0	0	0.0206042	0	0	0.0182501	0	6	4	2
IRRI-P9	L204(55)	0.0300477	0	0.903397	0	0	0	0.95477	0	0	0	0	0	0	0	0	0	0.906542	0	0	0	0	0	0.919895	0	0	0	0.938859	0	0	0	0	0	0	0.0888889	0	0	0.89348	0	0	0.0300477	0.0276284	9	6	3
IRRI-P9	L131(51)	0.0432554	0	0.957706	0.972698	0	0.947122	0.98217	0.983046	0	0	0	0	0.968008	0	0.907867	0.978107	0.946309	0.96057	0	0	0.961629	0	0.938763	0	0	0	0.96182	0.964642	0	0	0	0	0.929742	0.930881	0	0.959457	0.949142	0.979034	0	0.0432554	0.0482529	21	19	2
IRRI-P9	L57(121)	0.0503497	0	0.968944	0.965388	0	0.959222	0.980042	0.955466	0.949791	0	0	0	0.954208	0.0368421	0.897462	0.956223	0.894886	0.953168	0.970837	0	0.961017	0	0.943806	0.0387481	0	0	0.959674	0.951306	0.953782	0	0	0	0.938402	0.930679	0	0.958983	0.970093	0.981961	0.979029	0.0503497	0.0465362	27	23	4
IRRI-P9	L83(127)	0.0527349	0	0.951488	0	0	0	0.954639	0	0	0	0	0	0	0	0	0	0.9375	0	0	0	0	0	0.954198	0	0	0	0.956799	0	0	0	0	0	0	0	0	0	0.910794	0	0	0.0527349	0.0572942	8	6	2
IRRI-P9	L133(95,107)	0.0151807	0.974093	NA	0.969144	0	0.862069	NA	0.976814	0.963175	0	0.969942	0.964948	0.963427	0	0.928287	0.982143	NA	0.958589	0.974492	0	0.965215	0.973887	NA	0	0	0.00936768	NA	0.957358	0.968643	0	0.967132	0.949318	0.940959	0.9125	0	0.925	1	0.976127	0.966583	0.0151807	0.963281	27	25	2
IRRI-P9	L186(152)	0.0384775	0	0.941412	0	0	0	0.949153	0	0	0	0	0	0	0	0	0	0.878569	0	0	0	0	0	0.911692	0	0	0.0119375	0.935216	0	0	0	0	0	0.0583039	0.0491252	0	0	0.901791	0	0	0.0384775	0.0456123	11	6	5
IRRI-P9	L49(29)	0.0431779	0	0.954299	0	0	0	0.957612	0	0	0	0	0	0	0	0	0	0.937167	0	0	0	0	0	0.935326	0	0	0.940306	0.95571	0	0	0	0	0	0.0408344	0	0	0	0.924375	0	0	0.0431779	0.0370242	10	7	3
IRRI-P10	L204(55)	0.0232274	0	0.903397	0	0	0	0.95477	0	0	0	0	0	0	0	0	0	0.906542	0	0	0	0	0	0.919895	0	0	0	0.938859	0	0	0	0	0	0	0.0888889	0	0	0.89348	0	0	0.0322943	0.0232274	9	6	3
IRRI-P10	L185(54)	0.0394002	0	0.962417	0	0	0	0.962844	0	0	0	0	0	0	0	0	0	0.906747	0	0	0	0	0	0.92843	0	0	0	0.951882	0	0	0	0	0	0	0	0.022724	0	0.958726	0	0	0	0.0394002	8	6	2
IRRI-P10	L83(127)	0.0416466	0	0.951488	0	0	0	0.954639	0	0	0	0	0	0	0	0	0	0.9375	0	0	0	0	0	0.954198	0	0	0	0.956799	0	0	0	0	0	0	0	0	0	0.910794	0	0	0.0619916	0.0416466	8	6	2
IRRI-P10	L131(51)	0.0459235	0	0.957706	0.972698	0	0.947122	0.98217	0.983046	0	0	0	0	0.968008	0	0.907867	0.978107	0.946309	0.96057	0	0	0.961629	0	0.938763	0	0	0	0.96182	0.964642	0	0	0	0	0.929742	0.930881	0	0.959457	0.949142	0.979034	0	0.0509452	0.0459235	21	19	2
IRRI-P10	L57(121)	0.0465362	0	0.968944	0.965388	0	0.959222	0.980042	0.955466	0.949791	0	0	0	0.954208	0.0368421	0.897462	0.956223	0.894886	0.953168	0.970837	0	0.961017	0	0.943806	0.0387481	0	0	0.959674	0.951306	0.953782	0	0	0	0.938402	0.930679	0	0.958983	0.970093	0.981961	0.979029	0.0503497	0.0465362	27	23	4
IRRI-P10	L186(152)	0.0431334	0	0.941412	0	0	0	0.949153	0	0	0	0	0	0	0	0	0	0.878569	0	0	0	0	0	0.911692	0	0	0.0119375	0.935216	0	0	0	0	0	0.0583039	0.0491252	0	0	0.901791	0	0	0.0397187	0.0431334	11	6	5
IRRI-P10	L49(29)	0.0342561	0	0.954299	0	0	0	0.957612	0	0	0	0	0	0	0	0	0	0.937167	0	0	0	0	0	0.935326	0	0	0.940306	0.95571	0	0	0	0	0	0.0408344	0	0	0	0.924375	0	0	0.0470639	0.0342561	10	7	3
IRRI-P10	L182(8)	0.0472503	0	0.978166	0.947552	0	0.95679	0.970379	0.975038	0.970909	0	0	0	0.955614	0	0.903553	0.97909	0.957143	0.93	0.969868	0	0.975738	0	0.95765	0	0	0.970238	0.96798	0.954397	0.960526	0	0	0	0.933921	0.955224	0	0.952677	0.957433	0.976776	0.975673	0	0.0472503	25	24	1
BJ-P1	L167(121)	0.0234966	0.0234966	0.969551	0.971648	0.97381	0.961421	0.968955	0.973728	0.97003	0.97557	0.972167	0	0.977435	0.96886	0.952293	0.973062	0.93704	0.982288	0.970637	0.975626	0.972887	0	0.952911	0.977049	0.977627	0.0219833	0.968739	0.96773	0.973369	0.980014	0.976797	0	0.951456	0.959559	0.961258	0.941933	0.945696	0.968862	0.968115	0.9562	0.95435	37	35	2
BJ-P1	L156(4,47,83)	0.00405138	0.00405138	0.00398074	0	0	0	0	0.00353744	0.00967884	0.00327419	0	0	0.00432464	0	0	0	0	0.00286345	0	0	0	0	0	0	0	0.950425	0	0.00419108	0	0	0	0	0	0	0	0	0	0	0	0	0	9	1	8
BJ-P2	L189(42,146)	0.00816915	0	0.00816915	0.950094	0.00714286	0.91981	0	0.950925	0.893004	0.00571211	0	0	0.944695	0.00694816	0.887717	0.947639	0.00901307	0.948953	0.947489	0.00885796	0.94532	0	0.00951734	0	0	0	0.00559105	0.949793	0.944565	0	0.00789889	0	0.789831	0.635258	0	0.930342	0	0.965804	0.957395	0	0	26	17	9
BJ-P2	L169(4,18)	0.0153061	0.954619	0.0153061	0.963517	0.956357	0.951331	0	0.94965	0.950413	0.951914	0.944079	0.963112	0.949713	0.958206	0.937977	0.965284	0.0128676	0.953252	0.949367	0.9475	0.972681	0.956971	0.0161923	0.950192	0.951821	0	0.0154603	0.952452	0.957356	0.96	0.950053	0.935135	0.756757	0.851852	0.902326	0.921739	0	0.960227	0.94775	0.888889	0.907534	37	33	4
BJ-P2	L49(29)	0.0219483	0.971112	0.0219483	0.977537	0.975443	0.96688	0	0.962519	0.965116	0.972782	0.988095	0.969193	0.970768	0.95714	0.956419	0.963314	0.0224676	0.978107	0.971267	0.97654	0.970868	0.978282	0.030791	0.957	0.966778	0	0	0.970075	0.972464	0.974094	0.965866	0.944908	0.914336	0.884168	0.942572	0.944421	0.0331588	0.960991	0.969077	0.919689	0.926298	37	33	4
BJ-P2	L204(55)	0.0541401	0.95234	0.0541401	0.968902	0.962339	0.955667	0	0.957453	0.959318	0.960532	0.967814	0.956375	0.957473	0.949883	0.925351	0.966737	0.0360481	0.955801	0.962534	0.963225	0.956956	0.963968	0.0329381	0.93544	0.952186	0.0403727	0	0.957531	0.951246	0.966752	0.95779	0.947001	0.881944	0.837037	0.929162	0.908031	0	0.960552	0.953158	0.930637	0.926406	37	33	4
BJ-P2	L140(48,87)	0.00234424	0	0.00234424	0	0.00248194	0.00220307	0	0.00260492	0.00669003	0	0	0	0.00263258	0.00390208	0	0.00312448	0	0	0.00223824	0.00213474	0	0	0	0	0.0026465	0.934631	0	0	0.00254774	0	0.00230624	0	0	0	0	0	0	0	0	0	0	14	1	13
BJ-P2	L156(4,47,83)	0.0038333	0.00474308	0.0038333	0	0	0	0	0.00353744	0.00967884	0.00327419	0	0	0.00432464	0	0	0	0	0.00286345	0	0	0	0	0	0	0	0.950425	0	0.00419108	0	0	0	0	0	0	0	0	0	0	0	0	0	9	1	8
BJ-P2	L154(77,140,164)	0.00368708	0	0.00368708	0.00358685	0	0.00797754	0	0	0	0.00451467	0	0	0	0.00469641	0	0.00333037	0	0	0.00401747	0.00525701	0.00531295	0	0.00774194	0	0	0.954301	0.00399916	0.00297722	0.00428501	0	0	0	0	0	0	0	0	0	0	0	0	14	1	13
BJ-P2	L177(35,96)	0.0255591	0.969715	0.0255591	0.972286	0.97031	0.972147	0.0138585	0.962943	0.971324	0.967591	0.978577	0.966963	0.965615	0.955886	0.94878	0.966302	0.0172414	0.961868	0.976617	0.971563	0.969854	0.971213	0.0234829	0.956843	0.959055	0.968468	0.0170539	0.970276	0.974229	0.97474	0.960573	0.957979	0.83553	0.843214	0.952431	0.938787	0	0.971289	0.969144	0.899942	0.903033	39	34	5
BJ-P3	L133(95,107)	0.00673212	0	NA	0.00673212	0.963165	0	NA	0	0	0.958315	0	0.00723654	0.0105437	0.957386	0.0278884	0	NA	0.0138037	0	0.96625	0.00567913	0	NA	0.951178	0.955994	0	NA	0	0	0.96462	0	0	0	0.04375	0.94991	0	0	0	0	0.946506	0	16	9	7
BJ-P3	L178(58)	0.0259403	0.95799	0.955975	0.0259403	0.971528	0	0.972084	0	0	0.967081	0.983696	0.961428	0	0.967182	0	0.0199227	0.927762	0	0	0.973863	0	0.971994	0.958986	0.970607	0.973655	0	0.965249	0	0.0216168	0.962926	0.972793	0.962555	0	0.2109	0.957616	0	0.954365	0	0	0.946679	0.946875	26	22	4
BJ-P3	L108(47,74)	0.00344419	0	0	0.00344419	0	0	0	0	0	0	0	0.00341006	0	0	0.00293504	0.00491624	0	0	0	0	0	0	0.00329924	0	0	0.948757	0	0	0	0	0	0	0	0	0	0.00733945	0	0	0	0	0	7	1	6
BJ-P3	L154(77,140,164)	0.00358685	0	0.00368708	0.00358685	0	0.00797754	0	0	0	0.00451467	0	0	0	0.00469641	0	0.00333037	0	0	0.00401747	0.00525701	0.00531295	0	0.00774194	0	0	0.954301	0.00399916	0.00297722	0.00428501	0	0	0	0	0	0	0	0	0	0	0	0	14	1	13
BJ-P4	L189(42,166)	0.00714286	0	0.00880987	0.950094	0.00714286	0.91981	0	0.950925	0.893004	0.00571211	0	0	0.944695	0.00694816	0.887717	0.947639	0.00901307	0.948953	0.947489	0.00885796	0.94532	0	0.00951734	0	0	0	0.00559105	0.949793	0.944565	0	0.00789889	0	0.789831	0.635258	0	0.930342	0	0.965804	0.957395	0	0	26	17	9
BJ-P4	L140(48,87)	0.00216374	0	0.00250052	0	0.00216374	0.00220307	0	0.00260492	0.00669003	0	0	0	0.00263258	0.00390208	0	0.00312448	0	0	0.00223824	0.00213474	0	0	0	0	0.0026465	0.934631	0	0	0.00254774	0	0.00230624	0	0	0	0	0	0	0	0	0	0	14	1	13
BJ-P5	L32(1,67)	0.0273128	0.965181	0	0.971986	0.972756	0.0273128	0	0.971918	0.962264	0.965237	0.979239	0.961986	0.968563	0.956371	0.951425	0.029526	0.0309735	0.96684	0.974962	0.966433	0.967513	0.967347	0.0319386	0.968778	0.964193	0	0.0265551	0.963571	0.973621	0.969781	0.962445	0.961766	0.8716	0.840698	0.951285	0	0	0.979315	0.968706	0.918303	0.91942	35	30	5
BJ-P5	L19(8)	0.0279201	0.967989	0.966663	0.970741	0.964262	0.0279201	0.965685	0.968095	0.925926	0.970689	0	0.964276	0.968814	0.960226	0.935845	0	0.935434	0.968898	0.953484	0.967735	0.966592	0.968459	0.951985	0.958412	0.965	0	0.965157	0.97043	0.942503	0.973632	0	0.948334	0.955257	0.895455	0.93617	0	0.954762	0.971646	0.964659	0.971861	0	34	33	1
BJ-P5	L131(51)	0.0334672	0.97195	0	0	0.975016	0.0334672	0	0	0.973711	0.97833	0.963434	0.965723	0	0.974561	0	0	0	0	0.979554	0.966427	0	0.975465	0	0.967164	0.975394	0	0	0	0.959279	0.980674	0.974752	0.969982	0	0.0468227	0.972623	0	0	0	0.981461	0.926946	0.926123	22	20	2
BJ-P5	L7(35)	0.0474517	0	0	0.964164	0	0.0474517	0	0.978723	0.956522	0.973988	0.986667	0	0.968331	0.967213	0.939276	0.0473251	0	0.975709	0.975169	0.988669	0.968273	0	0.0267215	0.965986	0	0	0	0.962857	0.976636	0.956647	0.973404	0	0.924406	0.825871	0	0	0	0.987805	0.985591	0.901639	0.928571	26	23	3
BJ-P5	L32(1,67,75)	0.00418502	0	0	0	0	0.00418502	0	0	0	0	0	0	0	0	0	0	0	0	0	0	0	0	0	0	0	0.925231	0	0	0	0	0	0	0	0	0	0	0	0	0	0	0	2	1	1
BJ-P5	L92(69,111)	0.00240848	0	0	0	0	0.00240848	0	0	0	0	0	0	0	0	0	0	0	0	0	0	0	0	0	0	0	0.927342	0	0	0	0	0	0	0	0	0	0.00368874	0	0	0	0	0	3	1	2
BJ-P5	L109(21,102)	0.00318383	0	0	0	0	0.00318383	0	0	0	0	0	0	0	0	0	0	0	0	0	0	0	0	0	0	0	0.932912	0	0	0	0	0	0	0	0	0	0	0	0	0	0	0	2	1	1
BJ-P5	L140(48,87)	0.00198918	0	0.00250052	0	0.00248194	0.00198918	0	0.00260492	0.00669003	0	0	0	0.00263258	0.00390208	0	0.00312448	0	0	0.00223824	0.00213474	0	0	0	0	0.0026465	0.934631	0	0	0.00254774	0	0.00230624	0	0	0	0	0	0	0	0	0	0	14	1	13
BJ-P5	L206(141)	0.0246249	0.961019	0.956479	0	0.953271	0.0246249	0.956848	0.0191083	0	0.953267	0.951318	0.923246	0	0.946768	0.0426804	0.0384533	0.906542	0	0	0.947201	0.0227473	0.961695	0.941111	0.93911	0.945257	0.94653	0.938687	0	0	0.954328	0.949514	0.940986	0	0	0.937093	0	0.936411	0	0	0.962987	0.943015	28	23	5
BJ-P5	L19(8,122)	0.00358607	0	0	0	0	0.00358607	0	0	0	0	0	0	0	0	0	0	0	0	0	0	0	0	0	0	0	0.947894	0	0	0	0	0	0	0	0	0	0	0	0	0	0	0	2	1	1
BJ-P5	L154(77,140,164)	0.00797754	0	0.00368708	0.00358685	0	0.00797754	0	0	0	0.00451467	0	0	0	0.00469641	0	0.00333037	0	0	0.00401747	0.00525701	0.00531295	0	0.00774194	0	0	0.954301	0.00399916	0.00297722	0.00428501	0	0	0	0	0	0	0	0	0	0	0	0	14	1	13
BJ-P5	L134(94)	0.0321285	0.964874	0.964995	0.966883	0.966699	0.0321285	0.965907	0.96336	0.967691	0	0.966914	0.968438	0.972719	0	0.959479	0	0.912322	0.961364	0.970106	0	0.968767	0.966711	0.934828	0	0.968134	0.972713	0.961197	0.96682	0.966563	0	0.958654	0.953805	0.963504	0.929487	0.95173	0	0.967976	0.970666	0.962229	0	0.971228	32	31	1
BJ-P6	L177(35,96)	0.0138585	0.969715	0.028115	0.972286	0.97031	0.972147	0.0138585	0.962943	0.971324	0.967591	0.978577	0.966963	0.965615	0.955886	0.94878	0.966302	0.0172414	0.961868	0.976617	0.971563	0.969854	0.971213	0.0234829	0.956843	0.959055	0.968468	0.0170539	0.970276	0.974229	0.97474	0.960573	0.957979	0.83553	0.843214	0.952431	0.938787	0	0.971289	0.969144	0.899942	0.903033	39	34	5
BJ-P7	L189(42,166)	0.00736127	0.957865	0	0	0.96129	0	0	0.00736127	0	0.961412	0.958333	0.955481	0.0133253	0.960449	0	0.009921	0.00811176	0.0126527	0.0125172	0.957292	0.0117834	0.963042	0	0.932508	0.964874	0	0.0131789	0	0.0132306	0.966111	0.953791	0.94558	0.0474576	0.103343	0.945552	0	0	0	0	0.861865	0.88449	27	16	11
BJ-P7	L190(159)	0.0340611	0.9689	0.930435	0	0.931889	0	0.950549	0.0340611	0	0.938953	0.933333	0.936136	0	0.938097	0.0925291	0	0.920635	0	0	0.928389	0	0.947883	0.924777	0.945597	0.943942	0.912621	0.928074	0	0	0.927885	0.940955	0.925373	0	0	0.941176	0	0.952038	0	0	0.956311	0.95842	25	23	2
BJ-P7	L140(48,87)	0.00248088	0	0.00250052	0	0.00248194	0.00220307	0	0.00248088	0.00669003	0	0	0	0.00263258	0.00390208	0	0.00312448	0	0	0.00223824	0.00213474	0	0	0	0	0.0026465	0.934631	0	0	0.00254774	0	0.00230624	0	0	0	0	0	0	0	0	0	0	14	1	13
BJ-P7	L206(141)	0.0185292	0.961019	0.956479	0	0.953271	0.0273973	0.956848	0.0185292	0	0.953267	0.951318	0.923246	0	0.946768	0.0426804	0.0384533	0.906542	0	0	0.947201	0.0227473	0.961695	0.941111	0.93911	0.945257	0.94653	0.938687	0	0	0.954328	0.949514	0.940986	0	0	0.937093	0	0.936411	0	0	0.962987	0.943015	28	23	5
BJ-P7	L156(4,47,83)	0.00244252	0.00474308	0.00398074	0	0	0	0	0.00244252	0.00967884	0.00327419	0	0	0.00432464	0	0	0	0	0.00286345	0	0	0	0	0	0	0	0.950425	0	0.00419108	0	0	0	0	0	0	0	0	0	0	0	0	0	9	1	8
BJ-P8	L90(49,103,109)	0.00858369	0	0	0	0	0	0	0	0.00858369	0	0	0	0	0	0	0	0	0	0	0	0	0	0	0	0	0	0	0	0	0	0	0	0	0	0	0	0	0	0	0	0	1	0	1
BJ-P8	L38(32)	0.033046	0.929429	0.947644	0	0.945925	0	0.965098	0	0.033046	0.950244	0.949257	0.950338	0	0.952663	0.116129	0	0.940771	0	0	0.938062	0.0397213	0.96722	0.918314	0.950739	0.957576	0	0.928741	0.0339062	0.0381598	0.951422	0.956793	0.942041	0.261765	0.323374	0.941558	0	0.946	0	0	0.962817	0.954417	29	22	7
BJ-P8	L140(48,87)	0.00637146	0	0.00250052	0	0.00248194	0.00220307	0	0.00260492	0.00637146	0	0	0	0.00263258	0.00390208	0	0.00312448	0	0	0.00223824	0.00213474	0	0	0	0	0.0026465	0.934631	0	0	0.00254774	0	0.00230624	0	0	0	0	0	0	0	0	0	0	14	1	13
BJ-P8	L156(4,47,83)	0.00967884	0.00474308	0.00398074	0	0	0	0	0.00353744	0.00967884	0.00327419	0	0	0.00432464	0	0	0	0	0.00286345	0	0	0	0	0	0	0	0.950425	0	0.00419108	0	0	0	0	0	0	0	0	0	0	0	0	0	9	1	8
BJ-P9	L189(42,166)	0.00507743	0	0.00880987	0.950094	0.00714286	0.91981	0	0.950925	0.893004	0.00507743	0	0	0.944695	0.00694816	0.887717	0.947639	0.00901307	0.948953	0.947489	0.00885796	0.94532	0	0.00951734	0	0	0	0.00559105	0.949793	0.944565	0	0.00789889	0	0.789831	0.635258	0	0.930342	0	0.965804	0.957395	0	0	26	17	9
BJ-P9	L156(4,47,83)	0.00289347	0.00474308	0.00398074	0	0	0	0	0.00353744	0.00967884	0.00289347	0	0	0.00432464	0	0	0	0	0.00286345	0	0	0	0	0	0	0	0.950425	0	0.00419108	0	0	0	0	0	0	0	0	0	0	0	0	0	9	1	8
BJ-P9	L154(77,140,164)	0.00413845	0	0.00368708	0.00358685	0	0.00797754	0	0	0	0.00413845	0	0	0	0.00469641	0	0.00333037	0	0	0.00401747	0.00525701	0.00531295	0	0.00774194	0	0	0.954301	0.00399916	0.00297722	0.00428501	0	0	0	0	0	0	0	0	0	0	0	0	14	1	13
BJ-P10	L90(103)	0.0263309	0.93838	0	0.946671	0	0.947204	0	0.947284	0.908798	0.953851	0.0263309	0.934108	0.9453	0.942455	0.922914	0.942175	0	0.957113	0.948388	0.948542	0.951119	0.944836	0	0.945135	0.0216356	0	0	0.960885	0.94924	0.960292	0	0.948969	0.901198	0.890772	0	0.890838	0	0.963955	0.962488	0.916521	0	29	27	2
HN-P2	L189(42,146)	0.00906413	0	0.00880987	0.950094	0.00714286	0.91981	0	0.950925	0.893004	0.00571211	0	0	0.944695	0.00694816	0.887717	0.947639	0.00901307	0.948953	0.947489	0.00885796	0.94532	0	0.00906413	0	0	0	0.00559105	0.949793	0.944565	0	0.00789889	0	0.789831	0.635258	0	0.930342	0	0.965804	0.957395	0	0	26	17	9
HN-P2	L125(39,139)	0.0129754	0.988787	0	0.982143	0.971631	0.967306	0	0.977758	0.955056	0.981771	0.979269	0.97372	0.967575	0.985423	0.952033	0.982919	0	0.992188	0.969914	0.972441	0.97754	0.977186	0.0129754	0.973881	0.978571	0	0	0.977011	0.971175	0.992233	0.971673	0.975416	0.642857	0.6	0.948276	0.942308	0	1	0.981651	0.8125	0.921559	34	33	1
HN-P2	L169(4,18)	0.0161923	0.954619	0.0153061	0.963517	0.956357	0.951331	0	0.94965	0.950413	0.951914	0.944079	0.963112	0.949713	0.958206	0.937977	0.965284	0.0128676	0.953252	0.949367	0.9475	0.972681	0.956971	0.0161923	0.950192	0.951821	0	0.0154603	0.952452	0.957356	0.96	0.950053	0.935135	0.756757	0.851852	0.902326	0.921739	0	0.960227	0.94775	0.888889	0.907534	37	33	4
HN-P2	L144(80,86)	0.0258303	0.952941	0	0.90625	0.932203	0.94152	0	0.880952	0.952381	0.93133	0.931507	0.921569	0.923469	0.955882	0.917178	0.907216	0	0.876712	0.92887	0.934256	0.949791	0.957895	0.0258303	0.917808	0.923077	0	0	0.965753	0.932584	0.958333	0.917293	0.791667	0.871429	0.766234	0.928696	0.886256	0	1	1	0.944444	0.92	34	33	1
HN-P2	L49(29)	0.0262819	0.971112	0.0219483	0.977537	0.975443	0.96688	0	0.962519	0.965116	0.972782	0.988095	0.969193	0.970768	0.95714	0.956419	0.963314	0.0224676	0.978107	0.971267	0.97654	0.970868	0.978282	0.0262819	0.957	0.966778	0	0	0.970075	0.972464	0.974094	0.965866	0.944908	0.914336	0.884168	0.942572	0.944421	0.0331588	0.960991	0.969077	0.919689	0.926298	37	33	4
HN-P2	L7(23,107)	0.0267215	0	0	0.964164	0	0.0492091	0	0.978723	0.956522	0.973988	0.986667	0	0.968331	0.967213	0.939276	0.0473251	0	0.975709	0.975169	0.988669	0.968273	0	0.0267215	0.965986	0	0	0	0.962857	0.976636	0.956647	0.973404	0	0.924406	0.825871	0	0	0	0.987805	0.985591	0.901639	0.928571	26	23	3
HN-P2	L32(1,67)	0.0302055	0.965181	0	0.971986	0.972756	0.0284141	0	0.971918	0.962264	0.965237	0.979239	0.961986	0.968563	0.956371	0.951425	0.029526	0.0309735	0.96684	0.974962	0.966433	0.967513	0.967347	0.0302055	0.968778	0.964193	0	0.0265551	0.963571	0.973621	0.969781	0.962445	0.961766	0.8716	0.840698	0.951285	0	0	0.979315	0.968706	0.918303	0.91942	35	30	5
HN-P2	L63(86)	0.0383142	0.942675	0	0.979798	0.973301	0	0	0.953333	0.991525	0.974414	0.96988	0.957115	0.937778	0.940239	0.938111	0	0	0.97006	0.974884	0.969789	0.974453	0.964912	0.0383142	0.945946	0.961652	0	0	0.968254	0.961089	0.965789	0.955	0.952703	0.921053	0.898026	0.953538	0	0	0.980916	0.971815	0.907514	0.905941	31	30	1
HN-P2	L204(55)	0.03083	0.95234	0.0541401	0.968902	0.962339	0.955667	0	0.957453	0.959318	0.960532	0.967814	0.956375	0.957473	0.949883	0.925351	0.966737	0.0360481	0.955801	0.962534	0.963225	0.956956	0.963968	0.03083	0.93544	0.952186	0.0403727	0	0.957531	0.951246	0.966752	0.95779	0.947001	0.881944	0.837037	0.929162	0.908031	0	0.960552	0.953158	0.930637	0.926406	37	33	4
HN-P2	L155(24,151)	0.0327593	0.968752	0	0.9742	0	0.968861	0	0.970366	0.961137	0.977789	0.975205	0.961589	0.974343	0.0465508	0.946647	0.967592	0.0280431	0.974053	0.972046	0	0.970605	0.97055	0.0327593	0.0609103	0.970708	0.697967	0	0.973662	0.970741	0.980422	0.967827	0.952433	0.841674	0.81698	0.926724	0.93667	0	0.968114	0.965685	0	0.932508	33	29	4
HN-P2	L213(64,105)	0.0026037	0	0	0	0	0	0	0	0	0	0	0	0	0	0	0.00319283	0	0	0	0.002366	0	0	0.0026037	0	0	0.942558	0	0	0	0.00254363	0	0	0	0	0	0	0	0	0	0	0	5	1	4
HN-P2	L108(47,74)	0.00329924	0	0	0.00355182	0	0	0	0	0	0	0	0.00341006	0	0	0.00293504	0.00491624	0	0	0	0	0	0	0.00329924	0	0	0.948757	0	0	0	0	0	0	0	0	0	0.00733945	0	0	0	0	0	7	1	6
HN-P2	L154(77,140,164)	0.00725806	0	0.00368708	0.00358685	0	0.00797754	0	0	0	0.00451467	0	0	0	0.00469641	0	0.00333037	0	0	0.00401747	0.00525701	0.00531295	0	0.00725806	0	0	0.954301	0.00399916	0.00297722	0.00428501	0	0	0	0	0	0	0	0	0	0	0	0	14	1	13
HN-P2	L177(35,96)	0.0209254	0.969715	0.028115	0.972286	0.97031	0.972147	0.0138585	0.962943	0.971324	0.967591	0.978577	0.966963	0.965615	0.955886	0.94878	0.966302	0.0172414	0.961868	0.976617	0.971563	0.969854	0.971213	0.0209254	0.956843	0.959055	0.968468	0.0170539	0.970276	0.974229	0.97474	0.960573	0.957979	0.83553	0.843214	0.952431	0.938787	0	0.971289	0.969144	0.899942	0.903033	39	34	5
HN-P3	L57(121)	0.0372578	0	0.968944	0.965388	0	0.959222	0.980042	0.955466	0.949791	0	0	0	0.954208	0.0368421	0.897462	0.956223	0.894886	0.953168	0.970837	0	0.961017	0	0.943806	0.0372578	0	0	0.959674	0.951306	0.953782	0	0	0	0.938402	0.930679	0	0.958983	0.970093	0.981961	0.979029	0.0503497	0.0465362	27	23	4
HN-P3	L155(151)	0.0528782	0.968752	0	0.9742	0	0.968861	0	0.970366	0.961137	0.977789	0.975205	0.961589	0.974343	0.0465508	0.946647	0.967592	0.0280431	0.974053	0.972046	0	0.970605	0.97055	0.0464845	0.0528782	0.970708	0.697967	0	0.973662	0.970741	0.980422	0.967827	0.952433	0.841674	0.81698	0.926724	0.93667	0	0.968114	0.965685	0	0.932508	33	29	4
HN-P4	L90(103)	0.0193224	0.93838	0	0.946671	0	0.947204	0	0.947284	0.908798	0.953851	0.0263309	0.934108	0.9453	0.942455	0.922914	0.942175	0	0.957113	0.948388	0.948542	0.951119	0.944836	0	0.945135	0.0193224	0	0	0.960885	0.94924	0.960292	0	0.948969	0.901198	0.890772	0	0.890838	0	0.963955	0.962488	0.916521	0	29	27	2
HN-P4	L140(48,87)	0.00232244	0	0.00250052	0	0.00248194	0.00220307	0	0.00260492	0.00669003	0	0	0	0.00263258	0.00390208	0	0.00312448	0	0	0.00223824	0.00213474	0	0	0	0	0.00232244	0.934631	0	0	0.00254774	0	0.00230624	0	0	0	0	0	0	0	0	0	0	14	1	13
HN-P4	L175(121)	0.0261404	0.947296	0.952586	0.96038	0	0.951928	0.956373	0.955022	0.936652	0.961045	0.966067	0.948696	0.952498	0.946599	0.909514	0.955789	0.921801	0.960332	0.960298	0.958946	0.958393	0.963729	0.933792	0.934422	0.0261404	0.94844	0.951921	0.959053	0.953716	0.962141	0.949675	0.939471	0.942903	0.942557	0	0.925393	0.952642	0.969755	0.959605	0.969549	0.960161	38	37	1
HN-P5	L78(25,38,47,75,79,129)	0.00258511	0	0	0.969736	0	0	0	0	0.957788	0	0	0	0.965636	0	0.85924	0	0	0	0.961927	0	0.962399	0	0	0	0	0.00258511	0	0	0.943792	0	0	0	0.861472	0.783217	0	0	0	0	0.968803	0	0	11	10	1
HN-P5	L153(51,83,162)	0.00613322	0.968777	0.968617	0.973218	0	0.966906	0.97036	0.973041	0.947721	0.974205	0	0.960906	0.968353	0.972892	0.950244	0.963038	0.914804	0.971648	0.968458	0.977566	0.966488	0.964576	0.952126	0.964527	0	0.00613322	0.964473	0.974254	0.969634	0.97679	0	0.942097	1	0.722222	0	0.91	0.95107	0.975072	0.973388	0.967655	0	34	33	1
HN-P5	L78(25,38,47,79,129)	0.00714192	0.971595	0.969534	0	0.967649	0.948674	0.969517	0.973349	0	0.968772	0.974667	0.967212	0	0.962881	0.0854922	0.971215	0.911808	0.967009	0	0.966683	0	0.970776	0.950711	0.963435	0.967106	0.00714192	0.959023	0.973432	0.0273924	0.974815	0.955032	0.956341	0.0909091	0	0.940944	0.92913	0.958509	0.973796	0	0.963966	0.961692	33	29	4
HN-P5	L70(96,123)	0.00764137	0.974745	0	0.978264	0.975632	0.969099	0	0.974689	0.968809	0.979905	0.981721	0.973444	0.975249	0.970364	0.943531	0.973878	0	0.97715	0.977501	0.975217	0.976411	0.977907	0	0.954262	0.97455	0.00764137	0	0.975723	0.973579	0.976497	0.968776	0.958183	0.857143	0.863636	0.974638	0.927374	0	0.975268	0.968963	0.949248	0.955583	34	33	1
HN-P5	L66(91,106,110,139)	0.00798258	0.943182	0.952247	0.935018	0.9525	0.942547	0.935252	0.950495	0.985714	0.937788	0.958333	0.953741	0.948598	0.924686	0.934091	0.933333	0.890052	0.976923	0.951777	0.936321	0.94023	0.957576	0.951579	0.945652	0.952632	0.00798258	0.958065	0.945652	0.924565	0.946023	0.936937	0.938776	0.875	1	0.892857	1	1	0.953125	0.911628	1	0.866667	40	39	1
HN-P5	L133(21,53,90,95,156)	0.00858704	0.974093	NA	0.969144	0	0.862069	NA	0.976814	0.963175	0	0.969942	0.964948	0.963427	0	0.928287	0.982143	NA	0.958589	0.974492	0	0.965215	0.973887	NA	0	0	0.00858704	NA	0.957358	0.968643	0	0.967132	0.949318	0.940959	0.9125	0	0.925	1	0.976127	0.966583	0.0154217	0.963281	27	25	2
HN-P5	L186(65,95)	0.00933207	0.956062	0	0.965006	0.957597	0.949937	0	0.960703	0.95961	0.963101	0.97004	0.959448	0.960673	0.956106	0.936553	0.953238	0	0.964745	0.958521	0.957907	0.959256	0.95641	0	0.94703	0.963053	0.00933207	0	0.963998	0.961119	0.962751	0.954818	0.942013	0.897527	0.89031	0.931561	0.931025	0.0287575	0.956482	0.960368	0.915598	0.90233	35	33	2
HN-P5	L160(13,44,75)	0.0109356	0.952646	0	0	0.971053	0	0	0.961847	0.963415	0.979036	0.965909	0.965569	0.963875	0.958333	0.952113	0	0	0.960199	0.9631	0.978887	0.972274	0.957173	0	0.959732	0.973333	0.0109356	0	0.972265	0.968354	0.975543	0.965418	0.959276	0.942308	0	0.952337	0	0	0.965318	0.959184	0.964444	0.926641	29	28	1
HN-P5	L99(181,193)	0.011259	0	0.943878	0.952436	0	0.938682	0.966019	0.953407	0.936548	0	0	0	0.947582	0	0.896922	0.961627	0.903553	0.953289	0.953155	0	0.953911	0	0.944697	0	0	0.011259	0.939645	0.953757	0.94301	0	0	0	0.948718	0.796875	0	0.917232	0.93	0.967442	0.946619	0	0	24	23	1
HN-P5	L174(55,128,143)	0.0122699	0.967606	0.972222	0.961407	0	0.966354	0.975962	0.970248	0.955782	0.971326	0.975806	0.963864	0.966637	0.973225	0.943067	0.965167	0.890511	0.969767	0.976232	0.96928	0.968379	0.972561	0.953098	0.95	0	0.0122699	0.967442	0.975265	0.970588	0.978535	0.966434	0.969325	0.960699	0.952663	0	0.950133	0.955556	0.959596	0.977541	0.976109	0.953678	37	36	1
HN-P5	L7(52,107)	0.0149813	0.968203	0.97973	0	0.95338	0	0.96748	0	0	0	0	0.943794	0	0	0	0	0.96	0	0	0	0	0.962567	0.938335	0	0.984223	0.0149813	0.942675	0	0	0.017341	0	0.987097	0.0259179	0.0945274	0.970762	0	0.974026	0	0	0	0	17	13	4
HN-P5	L168(38,207,210)	0.0157776	0.963989	0.961644	0.960434	0.956715	0.95864	0.953052	0.94375	0.949275	0.960866	0.982906	0.957328	0.951691	0.959385	0.934682	0.94695	0.918367	0.950392	0.954041	0.970668	0.949766	0.967972	0.934169	0.938095	0.959368	0.0157776	0.95659	0.96799	0.946493	0.966357	0.950913	0.927835	0.96	0.923077	0.882353	0.914894	1	0.921429	0.946809	1	0.882353	40	39	1
HN-P5	L87(17,48)	0.016087	0.960317	0.964674	0.974775	0.966469	0.974558	0.978836	0.958636	0.9375	0.974122	1	0.951908	0.969456	0.965651	0.95204	0.956522	0.928205	0.977778	0.977778	0.97541	0.962779	0.968944	0.952984	0.949254	0.965679	0.016087	0.965164	0.98	0.971689	0.976982	0.97539	0.939024	0.972912	0.967466	0.959743	0.951834	0.968711	0.973404	0.967442	0.972281	0.966587	40	39	1
HN-P5	L54(35,100)	0.0170324	0.98085	0.98005	0.98474	0.982831	0.978766	0.976663	0.984443	0.982374	0.983752	0.983639	0.978916	0.98264	0.978441	0.968621	0.981433	0.945076	0.982998	0.983538	0.983549	0.981699	0.986115	0.971063	0.975867	0.983516	0.0170324	0.98025	0.98575	0.982097	0.982427	0.981333	0.971311	1	1	0.964377	0.955017	0.986301	0.981884	0.973931	0.982709	0.975836	40	39	1
HN-P5	L206(141)	0.017155	0	0	0.920963	0	0.935258	0	0.942482	0.948166	0	0	0.02811	0.948168	0	0.909882	0.923948	0	0.928526	0.933053	0.0254893	0.949744	0	0	0	0	0.017155	0.0209652	0.949909	0.946815	0	0	0	0.759085	0.796749	0	0.914941	0	0.953348	0.955256	0	0	21	17	4
HN-P5	L92(69,111)	0.0176605	0.97109	0.971928	0.977469	0.973673	0.967512	0.973211	0.973987	0.966976	0.974056	0.97608	0.972555	0.972089	0.971704	0.951766	0.973382	0.946635	0.974305	0.976308	0.975862	0.973069	0.973442	0.96567	0.964651	0.974189	0.0176605	0.972883	0.975582	0.974062	0.977128	0.9693	0.953168	0.955836	0.944213	0.955386	0.935711	0.961851	0.974093	0.97016	0.965236	0.9671	40	39	1
HN-P5	L155(24,151)	0.0193611	0	0.925911	0	0	0	0.941397	0	0	0	0	0	0	0	0	0	0.915871	0	0	0	0	0	0.893176	0	0	0.0193611	0.927444	0	0	0	0	0	0.0263876	0.0209044	0	0	0.899478	0	0	0	0	9	6	3
HN-P5	L152(8,95)	0.0207769	0	0.960171	0.938046	0.944515	0.94363	0.948649	0.937031	0.92955	0.957946	0.958153	0	0.953488	0.942999	0.908163	0.94346	0.907539	0.948052	0.947463	0.941376	0.947801	0	0.940877	0.937888	0.950556	0.0207769	0.939722	0.953235	0.956005	0.959207	0.948655	0	0.855263	0.960784	0.902128	0.905237	0.949367	0.955272	0.928962	0.884058	0.918868	36	35	1
HN-P5	L167(6,16,156)	0.0210275	0.0266826	0.969551	0.971648	0.97381	0.961421	0.968955	0.973728	0.97003	0.97557	0.972167	0	0.977435	0.96886	0.952293	0.973062	0.93704	0.982288	0.970637	0.975626	0.972887	0	0.952911	0.977049	0.977627	0.0210275	0.968739	0.96773	0.973369	0.980014	0.976797	0	0.951456	0.959559	0.961258	0.941933	0.945696	0.968862	0.968115	0.9562	0.95435	37	35	2
HN-P5	L147(5,83,137,162)	0.0219436	0.986717	0.980545	0.983516	0.970793	0.956667	0.983553	0.965261	0.949749	0.969565	0.943038	0.953488	0.980769	0.972734	0.934021	0.975952	0.9801	0.954545	0.976487	0.977816	0.975948	0.965517	0.972806	0.975758	0.97076	0.0219436	0.975219	0.974074	0.974462	0.962733	0.971277	0.989362	0.966102	0.94958	0.96263	0.944261	0.957944	0.959276	0.972789	0.969565	0.955272	40	39	1
HN-P5	L69(102)	0.0245443	0.972574	0.973118	0.979074	0.972242	0.968125	0.95057	0.969064	0.944785	0.975773	0.981203	0.962835	0.974102	0.967487	0.958263	0.963591	0.918849	0.978676	0.970028	0.969437	0.967361	0.975096	0.955966	0.967706	0.969718	0.0245443	0.970588	0.974817	0.971973	0.972471	0.970049	0.963912	0.966081	0.961538	0.96227	0.944585	0.965611	0.976381	0.973222	0.974648	0.971331	40	39	1
HN-P5	L18(75,186)	0.0248227	0.976821	0.95122	0.949367	0.920455	0.941176	0.950704	0.968408	0.935484	0.965517	0.944444	0.959225	0.940092	0.945695	0.914966	0.957099	0.955056	0.942857	0.952984	0.932099	0.952522	0.924051	0.931983	0.932749	0.934406	0.0248227	0.944206	0.972973	0.944853	0.95549	0.956091	0.951668	0.933735	0.95	0.950391	0.931411	0.962916	0.970588	0.969188	0.970456	0.96565	40	39	1
HN-P5	L192(21)	0.0262497	0.956215	0.962275	0.962251	0.95593	0.95898	0.947674	0.949924	0.947368	0.961359	0.946257	0.947996	0.964238	0.955418	0.942718	0.951938	0.948387	0.957825	0.969346	0.956993	0.961817	0.955345	0.951046	0.951307	0.961253	0.0262497	0.961666	0.952934	0.963833	0.973451	0.954932	0.949942	0.941606	0.952756	0.891304	0.945175	0.959748	0.957533	0.958876	0.967611	0.957555	40	39	1
HN-P5	L166(152)	0.0303561	0.967766	0.951933	0.960013	0.966816	0.954849	0.965154	0.967866	0.954887	0.959477	0.963497	0.965799	0.965688	0.961249	0.942231	0.970553	0.912913	0.973714	0.964524	0.966242	0.959737	0.966892	0.956104	0.95053	0.961669	0.0303561	0.952398	0.96988	0.937895	0.96702	0.960859	0.942694	0.942308	0.917864	0.933293	0.922489	0.951642	0.969373	0.962164	0.964711	0.957801	40	39	1
HN-P5	L203(88,126,193)	0.0317848	0.963636	0.95873	0.965742	0.963768	0.968203	0.978131	0.981862	0.947489	0.971207	0.98998	0.959588	0.952727	0.967828	0.929825	0.965789	0.914474	0.979592	0.970918	0.962138	0.963964	0.969143	0.949864	0.939394	0.978261	0.0317848	0.959545	0.973761	0.961995	0.973462	0.96368	0.946795	0.949074	0.926606	0.928179	0.906557	0.947735	0.963952	0.957476	0.962363	0.958783	40	39	1
HN-P5	L143(129,150)	0.033542	0.952756	0.974093	0.970043	0.968917	0.971796	0.958003	0.965804	0.967464	0.970869	0.97576	0.963012	0.962468	0.952922	0.949234	0.969697	0.886792	0.96044	0.972225	0.972084	0.967856	0.972941	0.953271	0.966038	0.964521	0.033542	0.953871	0.96745	0.971737	0.971392	0.958416	0.95	0.925926	0.985714	0.940415	0.950581	0.958484	0.969925	0.940801	0.973716	0.963481	40	39	1
HN-P5	L17(74)	0.0387597	0.971815	0.962025	0.966337	0.968822	0.975941	0.968468	0.96129	0.959184	0.974763	0.975845	0.977035	0.964407	0.964187	0.955556	0.960212	0.936782	0.974359	0.975369	0.974306	0.981982	0.974453	0.957814	0.930233	0.967078	0.0387597	0.979757	0.973934	0.96444	0.978102	0.947137	0.978723	0.943182	0.977778	0.966312	0.944201	0.947368	0.993007	0.944162	0.98	0.969697	40	39	1
HN-P5	L204(55,100)	0.0397516	0.95234	0.0541401	0.968902	0.962339	0.955667	0	0.957453	0.959318	0.960532	0.967814	0.956375	0.957473	0.949883	0.925351	0.966737	0.0360481	0.955801	0.962534	0.963225	0.956956	0.963968	0.0329381	0.93544	0.952186	0.0397516	0	0.957531	0.951246	0.966752	0.95779	0.947001	0.881944	0.837037	0.929162	0.908031	0	0.960552	0.953158	0.930637	0.926406	37	33	4
HN-P5	L101(166)	0.043871	0.943966	0.953177	0.965654	0.958132	0.951253	0.97191	0.961583	0.960591	0.956443	0.972043	0.958126	0.965894	0.977663	0.948473	0.970238	0.87027	0.95614	0.971296	0.97133	0.969942	0.965704	0.941476	0.977273	0.95993	0.043871	0.936314	0.954301	0.969916	0.970861	0.973843	0.917355	0.912162	0.900433	0.940084	0.917996	0.960784	0.957895	0.925926	0.967742	0.960061	40	39	1
HN-P5	L45(39)	0.0535714	0.964803	0.968037	0.97545	0.977674	0.965016	0.967619	0.976514	0.945122	0.972313	0.962145	0.978567	0.979459	0.975556	0.948023	0.97549	0.948718	0.981233	0.982424	0.97503	0.979774	0.981481	0.972874	0.955056	0.977453	0.0535714	0.969219	0.979036	0.972674	0.974039	0.976657	0.945455	0.971154	0.95045	0.972656	0.951289	0.969512	0.985507	0.966921	1	0.975248	40	39	1
HN-P5	L62(140)	0.0556465	0.969499	0.972286	0.962681	0.973333	0.957006	0.970732	0.975162	0.96633	0.964525	0.978785	0.96404	0.966997	0.970588	0.958101	0.972553	0.928994	0.953757	0.974114	0.980633	0.970617	0.969019	0.956129	0.949721	0.97205	0.0556465	0.965441	0.984887	0.965964	0.978072	0.968354	0.953208	0.929577	0.930233	0.941564	0.944565	0.955755	0.96171	0.963251	0.959866	0.961749	40	39	1
HN-P5	L16(45)	0.0595892	0.968254	0.963676	0.975951	0.974475	0.970368	0.969455	0.978776	0.968072	0.979021	0.970149	0.97153	0.97191	0.962204	0.960601	0.972959	0.916288	0.971939	0.976422	0.976456	0.972175	0.977941	0.959926	0.94267	0.970565	0.0595892	0.965545	0.973468	0.974237	0.983685	0.964838	0.962025	0.964029	0.952579	0.954492	0.936393	0.961299	0.970079	0.974895	0.971147	0.964265	40	39	1
HN-P5	L119(2)	0.065548	0.964121	0.958333	0.962821	0.958078	0.948805	0.977907	0.978958	0.943195	0	0.96362	0.958916	0.96533	0.0237631	0.899721	0.974122	0.935223	0.969112	0.959874	0.0442729	0.959674	0.97781	0.941748	0	0.955235	0.065548	0.950189	0.958705	0.954586	0.0519576	0.967076	0.957256	0.947205	0.922535	0.952474	0.9446	0.960871	0.976713	0.975233	0	0.966081	37	33	4
HN-P5	L116(39)	0.0697168	0.979644	0.910256	0.975186	0.969849	0.958678	0.961832	0.96	0.979339	0.974763	0.97	0.932377	0.961456	0.957207	0.940855	0.963441	0.829787	0.972527	0.969807	0.96696	0.969369	0.942197	0.963855	0.954315	0.966234	0.0697168	0.972015	0.973451	0.967391	0.975232	0.965636	0.978261	0.974359	0.950276	0.959309	0.93845	0.907407	0.967213	0.962687	0.972603	0.973333	40	39	1
HN-P5	L10(152)	0.0732824	0.967005	0.947658	0.95302	0.953232	0.948718	0.962645	0.966317	0.95	0.943761	0.932773	0.933413	0.946809	0.95691	0.93038	0.970943	0.886486	0.966527	0.946467	0.9319	0.937729	0.969466	0.945848	0.964037	0.976442	0.0732824	0.961538	0.962382	0.972973	0.965844	0.965934	0.952289	0.917391	0.934844	0.934596	0.932806	0.965191	0.967116	0.965018	0.968348	0.961154	40	39	1
HN-P5	L155(151)	0.0735721	0	0	0	0.939597	0	0	0	0	0.977789	0	0	0	0.922743	0	0	0	0	0	0.92024	0	0	0	0.902945	0.970708	0.0735721	0	0	0	0.980422	0	0	0.0564149	0	0.926724	0	0	0	0	0.871052	0	11	9	2
HN-P5	L48(105)	0.0760456	0.978088	0.984881	0.984151	0.974568	0.97235	0.969145	0.978784	0.961922	0.972492	0.980296	0.974901	0.976101	0.976667	0.964871	0.979779	0.942966	0.992857	0.979558	0.97738	0.980859	0.981962	0.969231	0.977337	0.984863	0.0760456	0.973647	0.973737	0.976484	0.974254	0.975771	0.955414	0.977974	0.971223	0.971496	0.949821	0.976778	0.989154	0.978151	0.978552	0.972506	40	39	1
HN-P6	L189(42,146)	0.00539137	0	0.00880987	0.950094	0.00714286	0.91981	0	0.950925	0.893004	0.00571211	0	0	0.944695	0.00694816	0.887717	0.947639	0.00901307	0.948953	0.947489	0.00885796	0.94532	0	0.00951734	0	0	0	0.00539137	0.949793	0.944565	0	0.00789889	0	0.789831	0.635258	0	0.930342	0	0.965804	0.957395	0	0	26	17	9
HN-P6	L169(4,18)	0.0126493	0.954619	0.0153061	0.963517	0.956357	0.951331	0	0.94965	0.950413	0.951914	0.944079	0.963112	0.949713	0.958206	0.937977	0.965284	0.0128676	0.953252	0.949367	0.9475	0.972681	0.956971	0.0161923	0.950192	0.951821	0	0.0126493	0.952452	0.957356	0.96	0.950053	0.935135	0.756757	0.851852	0.902326	0.921739	0	0.960227	0.94775	0.888889	0.907534	37	33	4
HN-P6	L189(146,166)	0.0131789	0.957865	0	0	0.96129	0	0	0.00887127	0	0.961412	0.958333	0.955481	0.0133253	0.960449	0	0.009921	0.00811176	0.0126527	0.0125172	0.957292	0.0117834	0.963042	0	0.932508	0.964874	0	0.0131789	0	0.0132306	0.966111	0.953791	0.94558	0.0474576	0.103343	0.945552	0	0	0	0	0.861865	0.88449	27	16	11
HN-P6	L32(1,67)	0.0243725	0.965181	0	0.971986	0.972756	0.0284141	0	0.971918	0.962264	0.965237	0.979239	0.961986	0.968563	0.956371	0.951425	0.029526	0.0309735	0.96684	0.974962	0.966433	0.967513	0.967347	0.0319386	0.968778	0.964193	0	0.0243725	0.963571	0.973621	0.969781	0.962445	0.961766	0.8716	0.840698	0.951285	0	0	0.979315	0.968706	0.918303	0.91942	35	30	5
HN-P6	L38(32)	0.0277118	0	0	0.899	0	0.869444	0	0.961287	0.913793	0	0	0	0.905144	0	0.84086	0.961195	0	0.896296	0.91512	0	0.914286	0	0	0	0	0	0.0277118	0.929401	0.922254	0	0	0	0.688235	0.630053	0	0.924955	0	0.969626	0.961467	0	0	18	17	1
HN-P6	L206(141)	0.0209652	0	0	0.920963	0	0.935258	0	0.942482	0.948166	0	0	0.02811	0.948168	0	0.909882	0.923948	0	0.928526	0.933053	0.0254893	0.949744	0	0	0	0	0.0183803	0.0209652	0.949909	0.946815	0	0	0	0.759085	0.796749	0	0.914941	0	0.953348	0.955256	0	0	21	17	4
HN-P6	L154(77,140,164)	0.00399916	0	0.00368708	0.00358685	0	0.00797754	0	0	0	0.00451467	0	0	0	0.00469641	0	0.00333037	0	0	0.00401747	0.00525701	0.00531295	0	0.00774194	0	0	0.954301	0.00399916	0.00297722	0.00428501	0	0	0	0	0	0	0	0	0	0	0	0	14	1	13
HN-P6	L177(35,96)	0.0168067	0.969715	0.028115	0.972286	0.97031	0.972147	0.0138585	0.962943	0.971324	0.967591	0.978577	0.966963	0.965615	0.955886	0.94878	0.966302	0.0172414	0.961868	0.976617	0.971563	0.969854	0.971213	0.0234829	0.956843	0.959055	0.968468	0.0168067	0.970276	0.974229	0.97474	0.960573	0.957979	0.83553	0.843214	0.952431	0.938787	0	0.971289	0.969144	0.899942	0.903033	39	34	5
HN-P7	L38(32)	0.0320483	0.929429	0.947644	0	0.945925	0	0.965098	0	0.033046	0.950244	0.949257	0.950338	0	0.952663	0.116129	0	0.940771	0	0	0.938062	0.0397213	0.96722	0.918314	0.950739	0.957576	0	0.928741	0.0320483	0.0381598	0.951422	0.956793	0.942041	0.261765	0.323374	0.941558	0	0.946	0	0	0.962817	0.954417	29	22	7
HN-P7	L156(4,47,83)	0.00362776	0.00474308	0.00398074	0	0	0	0	0.00353744	0.00967884	0.00327419	0	0	0.00432464	0	0	0	0	0.00286345	0	0	0	0	0	0	0	0.950425	0	0.00362776	0	0	0	0	0	0	0	0	0	0	0	0	0	9	1	8
HN-P7	L154(77,140,164)	0.00283875	0	0.00368708	0.00358685	0	0.00797754	0	0	0	0.00451467	0	0	0	0.00469641	0	0.00333037	0	0	0.00401747	0.00525701	0.00531295	0	0.00774194	0	0	0.954301	0.00399916	0.00283875	0.00428501	0	0	0	0	0	0	0	0	0	0	0	0	14	1	13
HN-P7	L195(58)	0.0807018	0.966434	0.974886	0.978166	0.953291	0.946588	0.970288	0	0.947531	0.969325	0.98	0.945619	0.965232	0.967972	0.95509	0.979832	0.940594	0.0821256	0.961538	0.958515	0.96929	0.975061	0.952381	0.971795	0.979639	0.954717	0.963964	0.0807018	0.959885	0.974441	0.965686	0.948755	0.974277	0.966667	0.960756	0.947828	0.971209	0	0.977762	0.968765	0.969259	38	36	2
HN-P8	L189(42,146)	0.003517	0	0.936729	0	0	0	0.945871	0	0	0	0	0	0	0	0	0.00404189	0.86886	0	0	0.00411262	0	0	0.91661	0	0	0	0.933107	0	0.003517	0	0	0	0	0.109422	0	0	0.89127	0	0	0	0	10	6	4
HN-P8	L189(42,166)	0.0115559	0.957865	0	0	0.96129	0	0	0.00887127	0	0.961412	0.958333	0.955481	0.0133253	0.960449	0	0.009921	0.00811176	0.0126527	0.0125172	0.957292	0.0117834	0.963042	0	0.932508	0.964874	0	0.0131789	0	0.0115559	0.966111	0.953791	0.94558	0.0474576	0.103343	0.945552	0	0	0	0	0.861865	0.88449	27	16	11
HN-P8	L178(58)	0.0216168	0.95799	0.955975	0.0259403	0.971528	0	0.972084	0	0	0.967081	0.983696	0.961428	0	0.967182	0	0.0199227	0.927762	0	0	0.973863	0	0.971994	0.958986	0.970607	0.973655	0	0.965249	0	0.0216168	0.962926	0.972793	0.962555	0	0.2109	0.957616	0	0.954365	0	0	0.946679	0.946875	26	22	4
HN-P8	L38(32)	0.0335235	0.929429	0.947644	0	0.945925	0	0.965098	0	0.033046	0.950244	0.949257	0.950338	0	0.952663	0.116129	0	0.940771	0	0	0.938062	0.0397213	0.96722	0.918314	0.950739	0.957576	0	0.928741	0.0339062	0.0335235	0.951422	0.956793	0.942041	0.261765	0.323374	0.941558	0	0.946	0	0	0.962817	0.954417	29	22	7
HN-P8	L78(75)	0.0252579	0.971595	0.969534	0	0.967649	0.948674	0.969517	0.973349	0	0.968772	0.974667	0.967212	0	0.962881	0.0854922	0.971215	0.911808	0.967009	0	0.966683	0	0.970776	0.950711	0.963435	0.967106	0.00771152	0.959023	0.973432	0.0252579	0.974815	0.955032	0.956341	0.0909091	0	0.940944	0.92913	0.958509	0.973796	0	0.963966	0.961692	33	29	4
HN-P8	L140(48,87)	0.00212663	0	0.00250052	0	0.00248194	0.00220307	0	0.00260492	0.00669003	0	0	0	0.00263258	0.00390208	0	0.00312448	0	0	0.00223824	0.00213474	0	0	0	0	0.0026465	0.934631	0	0	0.00212663	0	0.00230624	0	0	0	0	0	0	0	0	0	0	14	1	13
HN-P8	L154(77,140,164)	0.00416259	0	0.00368708	0.00358685	0	0.00797754	0	0	0	0.00451467	0	0	0	0.00469641	0	0.00333037	0	0	0.00401747	0.00525701	0.00531295	0	0.00774194	0	0	0.954301	0.00399916	0.00297722	0.00416259	0	0	0	0	0	0	0	0	0	0	0	0	14	1	13
HN-P9	L7(23,107)	0.017341	0.968203	0.97973	0	0.95338	0	0.96748	0	0	0	0	0.943794	0	0	0	0	0.96	0	0	0	0	0.962567	0.938335	0	0.984223	0.0149813	0.942675	0	0	0.017341	0	0.987097	0.0259179	0.0945274	0.970762	0	0.974026	0	0	0	0	17	13	4
HN-P9	L119(2)	0.050494	0.964121	0.958333	0.962821	0.958078	0.948805	0.977907	0.978958	0.943195	0	0.96362	0.958916	0.96533	0.0237631	0.899721	0.974122	0.935223	0.969112	0.959874	0.0442729	0.959674	0.97781	0.941748	0	0.955235	0.0660724	0.950189	0.958705	0.954586	0.050494	0.967076	0.957256	0.947205	0.922535	0.952474	0.9446	0.960871	0.976713	0.975233	0	0.966081	37	33	4
HN-P9	L213(64,105)	0.002261	0	0	0	0	0	0	0	0	0	0	0	0	0	0	0.00319283	0	0	0	0.002366	0	0	0.00319662	0	0	0.942558	0	0	0	0.002261	0	0	0	0	0	0	0	0	0	0	0	5	1	4
HN-P10	L189(42,166)	0.00789889	0	0.00880987	0.950094	0.00714286	0.91981	0	0.950925	0.893004	0.00571211	0	0	0.944695	0.00694816	0.887717	0.947639	0.00901307	0.948953	0.947489	0.00885796	0.94532	0	0.00951734	0	0	0	0.00559105	0.949793	0.944565	0	0.00789889	0	0.789831	0.635258	0	0.930342	0	0.965804	0.957395	0	0	26	17	9
HN-P10	L140(48,87)	0.0022713	0	0.00250052	0	0.00248194	0.00220307	0	0.00260492	0.00669003	0	0	0	0.00263258	0.00390208	0	0.00312448	0	0	0.00223824	0.00213474	0	0	0	0	0.0026465	0.934631	0	0	0.00254774	0	0.0022713	0	0	0	0	0	0	0	0	0	0	14	1	13
WH-P1	L32(1,67)	0.00418334	0	0.912546	0	0	0.930837	0.947536	0	0	0	0	0.00418334	0	0	0.00403831	0.926185	0.880531	0	0	0.00642148	0	0	0.924734	0	0	0	0.930884	0	0	0	0	0	0	0	0	0.941868	0.917236	0	0	0	0	12	9	3
WH-P1	L133(95,107)	0.0070104	0	NA	0.00813464	0.963165	0	NA	0	0	0.958315	0	0.0070104	0.0105437	0.957386	0.0278884	0	NA	0.0138037	0	0.96625	0.00567913	0	NA	0.951178	0.955994	0	NA	0	0	0.96462	0	0	0	0.04375	0.94991	0	0	0	0	0.946506	0	16	9	7
WH-P1	L206(141)	0.027512	0	0	0.920963	0	0.935258	0	0.942482	0.948166	0	0	0.027512	0.948168	0	0.909882	0.923948	0	0.928526	0.933053	0.0254893	0.949744	0	0	0	0	0.0183803	0.0209652	0.949909	0.946815	0	0	0	0.759085	0.796749	0	0.914941	0	0.953348	0.955256	0	0	21	17	4
WH-P1	L108(47,74)	0.00341006	0	0	0.00355182	0	0	0	0	0	0	0	0.00341006	0	0	0.00293504	0.00491624	0	0	0	0	0	0	0.00329924	0	0	0.948757	0	0	0	0	0	0	0	0	0	0.00733945	0	0	0	0	0	7	1	6
WH-P2	L133(95,107)	0.00988468	0	NA	0.00813464	0.963165	0	NA	0	0	0.958315	0	0.00723654	0.00988468	0.957386	0.0278884	0	NA	0.0138037	0	0.96625	0.00567913	0	NA	0.951178	0.955994	0	NA	0	0	0.96462	0	0	0	0.04375	0.94991	0	0	0	0	0.946506	0	16	9	7
WH-P2	L189(42,166)	0.0109207	0.957865	0	0	0.96129	0	0	0.00887127	0	0.961412	0.958333	0.955481	0.0109207	0.960449	0	0.009921	0.00811176	0.0126527	0.0125172	0.957292	0.0117834	0.963042	0	0.932508	0.964874	0	0.0131789	0	0.0132306	0.966111	0.953791	0.94558	0.0474576	0.103343	0.945552	0	0	0	0	0.861865	0.88449	27	16	11
WH-P2	L176(130,140)	0.0187891	0.961905	0.963134	0	0.957265	0	0.957317	0	0	0.9701	0.98	0.968536	0.0187891	0.952239	0	0.0166271	0.910891	0	0	0.975155	0	0.97479	0.96904	0.907692	0.985782	0	0.959248	0	0	0.973529	0.960526	0.928105	0	0	0.955407	0	0.966887	0	0	0.974874	0.982833	24	22	2
WH-P2	L18(75,186)	0.0184332	0	0	0	0	0	0	0	0	0	0	0	0.0184332	0	0	0	0	0	0	0	0	0	0	0	0	0.921986	0	0	0	0	0	0	0	0	0	0	0	0	0	0	0	2	1	1
WH-P2	L140(48,87)	0.00211945	0	0.00250052	0	0.00248194	0.00220307	0	0.00260492	0.00669003	0	0	0	0.00211945	0.00390208	0	0.00312448	0	0	0.00223824	0.00213474	0	0	0	0	0.0026465	0.934631	0	0	0.00254774	0	0.00230624	0	0	0	0	0	0	0	0	0	0	14	1	13
WH-P2	L156(4,47,83)	0.00367299	0.00474308	0.00398074	0	0	0	0	0.00353744	0.00967884	0.00327419	0	0	0.00367299	0	0	0	0	0.00286345	0	0	0	0	0	0	0	0.950425	0	0.00419108	0	0	0	0	0	0	0	0	0	0	0	0	0	9	1	8
WH-P3	L189(42,166)	0.00614645	0	0.00880987	0.950094	0.00714286	0.91981	0	0.950925	0.893004	0.00571211	0	0	0.944695	0.00614645	0.887717	0.947639	0.00901307	0.948953	0.947489	0.00885796	0.94532	0	0.00951734	0	0	0	0.00559105	0.949793	0.944565	0	0.00789889	0	0.789831	0.635258	0	0.930342	0	0.965804	0.957395	0	0	26	17	9
WH-P3	L57(121)	0.0368421	0	0.968944	0.965388	0	0.959222	0.980042	0.955466	0.949791	0	0	0	0.954208	0.0368421	0.897462	0.956223	0.894886	0.953168	0.970837	0	0.961017	0	0.943806	0.0387481	0	0	0.959674	0.951306	0.953782	0	0	0	0.938402	0.930679	0	0.958983	0.970093	0.981961	0.979029	0.0503497	0.0465362	27	23	4
WH-P3	L119(2)	0.0222049	0.964121	0.958333	0.962821	0.958078	0.948805	0.977907	0.978958	0.943195	0	0.96362	0.958916	0.96533	0.0222049	0.899721	0.974122	0.935223	0.969112	0.959874	0.0442729	0.959674	0.97781	0.941748	0	0.955235	0.0660724	0.950189	0.958705	0.954586	0.0519576	0.967076	0.957256	0.947205	0.922535	0.952474	0.9446	0.960871	0.976713	0.975233	0	0.966081	37	33	4
WH-P3	L155(151)	0.0260796	0.968752	0	0.9742	0	0.968861	0	0.970366	0.961137	0.977789	0.975205	0.961589	0.974343	0.0260796	0.946647	0.967592	0.0280431	0.974053	0.972046	0	0.970605	0.97055	0.0464845	0.0609103	0.970708	0.697967	0	0.973662	0.970741	0.980422	0.967827	0.952433	0.841674	0.81698	0.926724	0.93667	0	0.968114	0.965685	0	0.932508	33	29	4
WH-P3	L140(48,87)	0.00373533	0	0.00250052	0	0.00248194	0.00220307	0	0.00260492	0.00669003	0	0	0	0.00263258	0.00373533	0	0.00312448	0	0	0.00223824	0.00213474	0	0	0	0	0.0026465	0.934631	0	0	0.00254774	0	0.00230624	0	0	0	0	0	0	0	0	0	0	14	1	13
WH-P3	L154(77,140,164)	0.00469641	0	0.00368708	0.00358685	0	0.00797754	0	0	0	0.00451467	0	0	0	0.00469641	0	0.00333037	0	0	0.00401747	0.00525701	0.00531295	0	0.00774194	0	0	0.954301	0.00399916	0.00297722	0.00428501	0	0	0	0	0	0	0	0	0	0	0	0	14	1	13
WH-P4	L32(1,67)	0.00392293	0	0.912546	0	0	0.930837	0.947536	0	0	0	0	0.00418334	0	0	0.00392293	0.926185	0.880531	0	0	0.00642148	0	0	0.924734	0	0	0	0.930884	0	0	0	0	0	0	0	0	0.941868	0.917236	0	0	0	0	12	9	3
WH-P4	L6(12)	0.021785	0.975639	0	0	0.980138	0	0	0	0	0.982162	0.981636	0.975411	0	0.962544	0.021785	0	0	0	0	0.980519	0	0.977376	0	0.958235	0.971521	0	0	0	0	0.982321	0.964878	0.977726	0	0.0345345	0.972036	0	0	0	0	0.971099	0.970056	18	16	2
WH-P4	L133(95,107)	0.0278884	0	NA	0.00813464	0.963165	0	NA	0	0	0.958315	0	0.00723654	0.0105437	0.957386	0.0278884	0	NA	0.0138037	0	0.96625	0.00567913	0	NA	0.951178	0.955994	0	NA	0	0	0.96462	0	0	0	0.04375	0.94991	0	0	0	0	0.946506	0	16	9	7
WH-P4	L175(121)	0.0280208	0	0	0	0.936029	0	0	0	0	0	0	0	0	0	0.0280208	0	0	0	0	0	0	0	0	0	0.939006	0	0	0	0	0	0	0	0	0	0.876864	0	0	0	0	0	0	4	3	1
WH-P4	L57(121)	0.0512688	0.947154	0	0	0.965902	0	0	0	0	0.960693	0.966065	0.957761	0	0.923158	0.0512688	0	0	0	0	0.958633	0	0.970716	0	0.897168	0.950962	0	0	0	0	0.963259	0.94132	0.961538	0.0307988	0.0384075	0.944754	0	0	0	0	0.931469	0.936542	19	16	3
WH-P4	L182(8)	0.0659898	0.969811	0	0	0.982086	0	0	0	0	0.968276	0.983852	0.963217	0	0.953191	0.0659898	0	0	0	0	0.965404	0	0.981508	0	0.928571	0.977745	0	0	0	0	0.981054	0.972973	0.971131	0	0	0.967759	0	0	0	0	0.909017	0.922176	17	16	1
WH-P4	L38(32)	0.116129	0.929429	0.947644	0	0.945925	0	0.965098	0	0.033046	0.950244	0.949257	0.950338	0	0.952663	0.116129	0	0.940771	0	0	0.938062	0.0397213	0.96722	0.918314	0.950739	0.957576	0	0.928741	0.0339062	0.0381598	0.951422	0.956793	0.942041	0.261765	0.323374	0.941558	0	0.946	0	0	0.962817	0.954417	29	22	7
WH-P4	L78(75)	0.0777202	0.971595	0.969534	0	0.967649	0.948674	0.969517	0.973349	0	0.968772	0.974667	0.967212	0	0.962881	0.0777202	0.971215	0.911808	0.967009	0	0.966683	0	0.970776	0.950711	0.963435	0.967106	0.00771152	0.959023	0.973432	0.0273924	0.974815	0.955032	0.956341	0.0909091	0	0.940944	0.92913	0.958509	0.973796	0	0.963966	0.961692	33	29	4
WH-P4	L57(52,121)	0.00725013	0	0	0	0	0	0	0	0	0	0	0	0	0	0.00725013	0	0	0	0	0	0	0	0	0	0	0.83692	0	0	0	0	0	0	0	0	0	0	0	0	0	0	0	2	1	1
WH-P4	L190(159)	0.0863605	0.9689	0.930435	0	0.931889	0	0.950549	0.0349345	0	0.938953	0.933333	0.936136	0	0.938097	0.0863605	0	0.920635	0	0	0.928389	0	0.947883	0.924777	0.945597	0.943942	0.912621	0.928074	0	0	0.927885	0.940955	0.925373	0	0	0.941176	0	0.952038	0	0	0.956311	0.95842	25	23	2
WH-P4	L150(46)	0.0618557	0	0.909091	0	0.9279	0	0.948454	0	0	0.946176	0.975904	0	0	0.935567	0.0618557	0	0.871287	0	0	0.964063	0	0	0.928571	0.898734	0.923518	0.927273	0.931354	0	0	0.945799	0.93871	0	0.101449	0.12	0.925577	0	0.879032	0	0	0.934641	0.913295	22	19	3
WH-P4	L206(141)	0.0387386	0.961019	0.956479	0	0.953271	0.0273973	0.956848	0.0191083	0	0.953267	0.951318	0.923246	0	0.946768	0.0387386	0.0384533	0.906542	0	0	0.947201	0.0227473	0.961695	0.941111	0.93911	0.945257	0.94653	0.938687	0	0	0.954328	0.949514	0.940986	0	0	0.937093	0	0.936411	0	0	0.962987	0.943015	28	23	5
WH-P4	L108(47,74)	0.00293504	0	0	0.00355182	0	0	0	0	0	0	0	0.00341006	0	0	0.00293504	0.00491624	0	0	0	0	0	0	0.00329924	0	0	0.948757	0	0	0	0	0	0	0	0	0	0.00733945	0	0	0	0	0	7	1	6
WH-P5	L189(42,146)	0.00385817	0	0.936729	0	0	0	0.945871	0	0	0	0	0	0	0	0	0.00385817	0.86886	0	0	0.00411262	0	0	0.91661	0	0	0	0.933107	0	0.00385195	0	0	0	0	0.109422	0	0	0.89127	0	0	0	0	10	6	4
WH-P5	L189(42,166)	0.00845122	0.957865	0	0	0.96129	0	0	0.00887127	0	0.961412	0.958333	0.955481	0.0133253	0.960449	0	0.00845122	0.00811176	0.0126527	0.0125172	0.957292	0.0117834	0.963042	0	0.932508	0.964874	0	0.0131789	0	0.0132306	0.966111	0.953791	0.94558	0.0474576	0.103343	0.945552	0	0	0	0	0.861865	0.88449	27	16	11
WH-P5	L176(130,140)	0.0166271	0.961905	0.963134	0	0.957265	0	0.957317	0	0	0.9701	0.98	0.968536	0.0187891	0.952239	0	0.0166271	0.910891	0	0	0.975155	0	0.97479	0.96904	0.907692	0.985782	0	0.959248	0	0	0.973529	0.960526	0.928105	0	0	0.955407	0	0.966887	0	0	0.974874	0.982833	24	22	2
WH-P5	L178(58)	0.0199227	0.95799	0.955975	0.0259403	0.971528	0	0.972084	0	0	0.967081	0.983696	0.961428	0	0.967182	0	0.0199227	0.927762	0	0	0.973863	0	0.971994	0.958986	0.970607	0.973655	0	0.965249	0	0.0216168	0.962926	0.972793	0.962555	0	0.2109	0.957616	0	0.954365	0	0	0.946679	0.946875	26	22	4
WH-P5	L32(1,67)	0.0275835	0.965181	0	0.971986	0.972756	0.0284141	0	0.971918	0.962264	0.965237	0.979239	0.961986	0.968563	0.956371	0.951425	0.0275835	0.0309735	0.96684	0.974962	0.966433	0.967513	0.967347	0.0319386	0.968778	0.964193	0	0.0265551	0.963571	0.973621	0.969781	0.962445	0.961766	0.8716	0.840698	0.951285	0	0	0.979315	0.968706	0.918303	0.91942	35	30	5
WH-P5	L7(35)	0.0473251	0	0	0.964164	0	0.0492091	0	0.978723	0.956522	0.973988	0.986667	0	0.968331	0.967213	0.939276	0.0473251	0	0.975709	0.975169	0.988669	0.968273	0	0.0267215	0.965986	0	0	0	0.962857	0.976636	0.956647	0.973404	0	0.924406	0.825871	0	0	0	0.987805	0.985591	0.901639	0.928571	26	23	3
WH-P5	L140(48,87)	0.00272132	0	0.00250052	0	0.00248194	0.00220307	0	0.00260492	0.00669003	0	0	0	0.00263258	0.00390208	0	0.00272132	0	0	0.00223824	0.00213474	0	0	0	0	0.0026465	0.934631	0	0	0.00254774	0	0.00230624	0	0	0	0	0	0	0	0	0	0	14	1	13
WH-P5	L213(64,105)	0.00254812	0	0	0	0	0	0	0	0	0	0	0	0	0	0	0.00254812	0	0	0	0.002366	0	0	0.00319662	0	0	0.942558	0	0	0	0.00254363	0	0	0	0	0	0	0	0	0	0	0	5	1	4
WH-P5	L206(141)	0.0358898	0.961019	0.956479	0	0.953271	0.0273973	0.956848	0.0191083	0	0.953267	0.951318	0.923246	0	0.946768	0.0426804	0.0358898	0.906542	0	0	0.947201	0.0227473	0.961695	0.941111	0.93911	0.945257	0.94653	0.938687	0	0	0.954328	0.949514	0.940986	0	0	0.937093	0	0.936411	0	0	0.962987	0.943015	28	23	5
WH-P5	L108(47,74)	0.00491624	0	0	0.00355182	0	0	0	0	0	0	0	0.00341006	0	0	0.00293504	0.00491624	0	0	0	0	0	0	0.00329924	0	0	0.948757	0	0	0	0	0	0	0	0	0	0.00733945	0	0	0	0	0	7	1	6
WH-P5	L154(77,140,164)	0.00321936	0	0.00368708	0.00358685	0	0.00797754	0	0	0	0.00451467	0	0	0	0.00469641	0	0.00321936	0	0	0.00401747	0.00525701	0.00531295	0	0.00774194	0	0	0.954301	0.00399916	0.00297722	0.00428501	0	0	0	0	0	0	0	0	0	0	0	0	14	1	13
WH-P5	L158(62,68,91,135)	0.00284618	0	0	0	0	0	0	0	0	0	0	0	0	0	0	0.00284618	0	0	0	0	0	0	0	0	0	0.96147	0	0	0	0	0	0	0	0	0	0	0	0	0	0	0	2	1	1
WH-P6	L171(30,58)	0.00251889	0	0	0	0	0	0	0	0	0	0	0	0	0	0	0	0.00251889	0	0	0	0	0	0	0	0	0	0	0	0	0	0	0	0	0	0	0	0	0	0	0	0	1	0	1
WH-P6	L51(12,57)	0.00303832	0	0	0	0	0	0	0	0	0	0	0	0	0	0	0	0.00303832	0	0	0	0	0	0	0	0	0	0	0	0	0	0	0	0	0	0	0	0	0	0	0	0	1	0	1
WH-P6	L47(11,54)	0.00434153	0	0	0	0	0	0	0	0	0	0	0	0	0	0	0	0.00434153	0	0	0	0	0	0	0	0	0	0	0	0	0	0	0	0	0	0	0	0	0	0	0	0	1	0	1
WH-P6	L189(146,166)	0.00811176	0.957865	0	0	0.96129	0	0	0.00887127	0	0.961412	0.958333	0.955481	0.0133253	0.960449	0	0.009921	0.00811176	0.0126527	0.0125172	0.957292	0.0117834	0.963042	0	0.932508	0.964874	0	0.0131789	0	0.0132306	0.966111	0.953791	0.94558	0.0474576	0.103343	0.945552	0	0	0	0	0.861865	0.88449	27	16	11
WH-P6	L189(42,146)	0.00856242	0	0.00880987	0.950094	0.00714286	0.91981	0	0.950925	0.893004	0.00571211	0	0	0.944695	0.00694816	0.887717	0.947639	0.00856242	0.948953	0.947489	0.00885796	0.94532	0	0.00951734	0	0	0	0.00559105	0.949793	0.944565	0	0.00789889	0	0.789831	0.635258	0	0.930342	0	0.965804	0.957395	0	0	26	17	9
WH-P6	L53(52,166)	0.0101408	0	0	0	0	0	0	0	0	0	0	0	0	0	0	0	0.0101408	0	0	0	0	0	0	0	0	0	0	0	0	0	0	0	0	0	0	0	0	NA	0	0	0	1	0	1
WH-P6	L169(4,18)	0.0128676	0.954619	0.0153061	0.963517	0.956357	0.951331	0	0.94965	0.950413	0.951914	0.944079	0.963112	0.949713	0.958206	0.937977	0.965284	0.0128676	0.953252	0.949367	0.9475	0.972681	0.956971	0.0161923	0.950192	0.951821	0	0.0154603	0.952452	0.957356	0.96	0.950053	0.935135	0.756757	0.851852	0.902326	0.921739	0	0.960227	0.94775	0.888889	0.907534	37	33	4
WH-P6	L156(119)	0.0145269	0	0	0	0	0	0	0	0	0	0	0	0	0	0	0	0.0145269	0	0	0	0	0	0	0	0	0	0	0	0	0	0	0	0	0	0	0	0	0	0	0	0	1	0	1
WH-P6	L49(29)	0.0220868	0.971112	0.0219483	0.977537	0.975443	0.96688	0	0.962519	0.965116	0.972782	0.988095	0.969193	0.970768	0.95714	0.956419	0.963314	0.0220868	0.978107	0.971267	0.97654	0.970868	0.978282	0.030791	0.957	0.966778	0	0	0.970075	0.972464	0.974094	0.965866	0.944908	0.914336	0.884168	0.942572	0.944421	0.0331588	0.960991	0.969077	0.919689	0.926298	37	33	4
WH-P6	L19(62)	0.0224915	0	0	0	0	0	0	0	0	0	0	0	0	0	0	0	0.0224915	0	0	0	0	0	0	0	0	0	0	0	0	0	0	0	0	0	0	0	0	0	0	0	0	1	0	1
WH-P6	L180(8,104)	0.0297619	0	0	0	0	0	0	0	0	0	0	0	0	0	0	0	0.0297619	0	0	0	0	0	0	0	0	0	0	0	0	0	0	0	0	0	0	0	0	0	0	0	0	1	0	1
WH-P6	L32(1,67)	0.0309735	0.965181	0	0.971986	0.972756	0.0284141	0	0.971918	0.962264	0.965237	0.979239	0.961986	0.968563	0.956371	0.951425	0.029526	0.0309735	0.96684	0.974962	0.966433	0.967513	0.967347	0.0319386	0.968778	0.964193	0	0.0265551	0.963571	0.973621	0.969781	0.962445	0.961766	0.8716	0.840698	0.951285	0	0	0.979315	0.968706	0.918303	0.91942	35	30	5
WH-P6	L143(94)	0.0367428	0	0	0	0	0	0	0	0	0	0	0	0	0	0	0	0.0367428	0	0	0	0	0	0	0	0	0	0	0	0	0	0	0	0	0	0	0	0	0	0	0	0	1	0	1
WH-P6	L73(12)	0.0503356	0	0	0	0	0	0	0	0	0	0	0	0	0	0	0	0.0503356	0	0	0	0	0	0	0	0	0	0	0	0	0	0	0	0	0	0	0	0	0	0	0	0	1	0	1
WH-P6	L186(135)	0.0222423	0	0	0	0	0	0	0	0	0	0	0	0	0	0	0	0.0222423	0	0	0	0	0	0	0	0	0.0119375	0	0	0	0	0	0	0	0	0	0	0	0	0	0	0	2	0	2
WH-P6	L204(55)	0.0360481	0.95234	0.0541401	0.968902	0.962339	0.955667	0	0.957453	0.959318	0.960532	0.967814	0.956375	0.957473	0.949883	0.925351	0.966737	0.0360481	0.955801	0.962534	0.963225	0.956956	0.963968	0.0329381	0.93544	0.952186	0.0403727	0	0.957531	0.951246	0.966752	0.95779	0.947001	0.881944	0.837037	0.929162	0.908031	0	0.960552	0.953158	0.930637	0.926406	37	33	4
WH-P6	L155(24,151)	0.0151002	0.968752	0	0.9742	0	0.968861	0	0.970366	0.961137	0.977789	0.975205	0.961589	0.974343	0.0465508	0.946647	0.967592	0.0151002	0.974053	0.972046	0	0.970605	0.97055	0.0464845	0.0609103	0.970708	0.697967	0	0.973662	0.970741	0.980422	0.967827	0.952433	0.841674	0.81698	0.926724	0.93667	0	0.968114	0.965685	0	0.932508	33	29	4
WH-P6	L177(35,96)	0.0157421	0.969715	0.028115	0.972286	0.97031	0.972147	0.0138585	0.962943	0.971324	0.967591	0.978577	0.966963	0.965615	0.955886	0.94878	0.966302	0.0157421	0.961868	0.976617	0.971563	0.969854	0.971213	0.0234829	0.956843	0.959055	0.968468	0.0170539	0.970276	0.974229	0.97474	0.960573	0.957979	0.83553	0.843214	0.952431	0.938787	0	0.971289	0.969144	0.899942	0.903033	39	34	5
WH-P7	L189(42,166)	0.0122164	0.957865	0	0	0.96129	0	0	0.00887127	0	0.961412	0.958333	0.955481	0.0133253	0.960449	0	0.009921	0.00811176	0.0122164	0.0125172	0.957292	0.0117834	0.963042	0	0.932508	0.964874	0	0.0131789	0	0.0132306	0.966111	0.953791	0.94558	0.0474576	0.103343	0.945552	0	0	0	0	0.861865	0.88449	27	16	11
WH-P7	L133(95,107)	0.0138037	0	NA	0.00813464	0.963165	0	NA	0	0	0.958315	0	0.00723654	0.0105437	0.957386	0.0278884	0	NA	0.0138037	0	0.96625	0.00567913	0	NA	0.951178	0.955994	0	NA	0	0	0.96462	0	0	0	0.04375	0.94991	0	0	0	0	0.946506	0	16	9	7
WH-P7	L156(4,47,83)	0.00262874	0.00474308	0.00398074	0	0	0	0	0.00353744	0.00967884	0.00327419	0	0	0.00432464	0	0	0	0	0.00262874	0	0	0	0	0	0	0	0.950425	0	0.00419108	0	0	0	0	0	0	0	0	0	0	0	0	0	9	1	8
WH-P7	L195(58)	0.0772947	0.966434	0.974886	0.978166	0.953291	0.946588	0.970288	0	0.947531	0.969325	0.98	0.945619	0.965232	0.967972	0.95509	0.979832	0.940594	0.0772947	0.961538	0.958515	0.96929	0.975061	0.952381	0.971795	0.979639	0.954717	0.963964	0.0807018	0.959885	0.974441	0.965686	0.948755	0.974277	0.966667	0.960756	0.947828	0.971209	0	0.977762	0.968765	0.969259	38	36	2
WH-P8	L198(86,146)	0.00840336	0.960573	0	0	0.974816	0	0	0	0	0	0.935185	0.944773	0	0	0	0	0	0	0.00840336	0	0	0.955801	0	0	0.944099	0	0	0	0	0	0.9375	0.96978	0	0	0.884817	0	0	0	0	0	0.916219	11	10	1
WH-P8	L189(42,166)	0.0097695	0.957865	0	0	0.96129	0	0	0.00887127	0	0.961412	0.958333	0.955481	0.0133253	0.960449	0	0.009921	0.00811176	0.0126527	0.0097695	0.957292	0.0117834	0.963042	0	0.932508	0.964874	0	0.0131789	0	0.0132306	0.966111	0.953791	0.94558	0.0474576	0.103343	0.945552	0	0	0	0	0.861865	0.88449	27	16	11
WH-P8	L140(48,87)	0.00194727	0	0.00250052	0	0.00248194	0.00220307	0	0.00260492	0.00669003	0	0	0	0.00263258	0.00390208	0	0.00312448	0	0	0.00194727	0.00213474	0	0	0	0	0.0026465	0.934631	0	0	0.00254774	0	0.00230624	0	0	0	0	0	0	0	0	0	0	14	1	13
WH-P8	L154(77,140,164)	0.00401747	0	0.00368708	0.00358685	0	0.00797754	0	0	0	0.00451467	0	0	0	0.00469641	0	0.00333037	0	0	0.00401747	0.00525701	0.00531295	0	0.00774194	0	0	0.954301	0.00399916	0.00297722	0.00428501	0	0	0	0	0	0	0	0	0	0	0	0	14	1	13
WH-P9	L189(146,166)	0.00395444	0	0.936729	0	0	0	0.945871	0	0	0	0	0	0	0	0	0.00404189	0.86886	0	0	0.00395444	0	0	0.91661	0	0	0	0.933107	0	0.00385195	0	0	0	0	0.109422	0	0	0.89127	0	0	0	0	10	6	4
WH-P9	L32(1,67)	0.0061296	0	0.912546	0	0	0.930837	0.947536	0	0	0	0	0.00418334	0	0	0.00403831	0.926185	0.880531	0	0	0.0061296	0	0	0.924734	0	0	0	0.930884	0	0	0	0	0	0	0	0	0.941868	0.917236	0	0	0	0	12	9	3
WH-P9	L189(42,166)	0.00806707	0	0.00880987	0.950094	0.00714286	0.91981	0	0.950925	0.893004	0.00571211	0	0	0.944695	0.00694816	0.887717	0.947639	0.00901307	0.948953	0.947489	0.00806707	0.94532	0	0.00951734	0	0	0	0.00559105	0.949793	0.944565	0	0.00789889	0	0.789831	0.635258	0	0.930342	0	0.965804	0.957395	0	0	26	17	9
WH-P9	L206(141)	0.0250341	0	0	0.920963	0	0.935258	0	0.942482	0.948166	0	0	0.02811	0.948168	0	0.909882	0.923948	0	0.928526	0.933053	0.0250341	0.949744	0	0	0	0	0.0183803	0.0209652	0.949909	0.946815	0	0	0	0.759085	0.796749	0	0.914941	0	0.953348	0.955256	0	0	21	17	4
WH-P9	L119(2)	0.0268075	0.964121	0.958333	0.962821	0.958078	0.948805	0.977907	0.978958	0.943195	0	0.96362	0.958916	0.96533	0.0237631	0.899721	0.974122	0.935223	0.969112	0.959874	0.0268075	0.959674	0.97781	0.941748	0	0.955235	0.0660724	0.950189	0.958705	0.954586	0.0519576	0.967076	0.957256	0.947205	0.922535	0.952474	0.9446	0.960871	0.976713	0.975233	0	0.966081	37	33	4
WH-P9	L140(48,87)	0.00190602	0	0.00250052	0	0.00248194	0.00220307	0	0.00260492	0.00669003	0	0	0	0.00263258	0.00390208	0	0.00312448	0	0	0.00223824	0.00190602	0	0	0	0	0.0026465	0.934631	0	0	0.00254774	0	0.00230624	0	0	0	0	0	0	0	0	0	0	14	1	13
WH-P9	L213(64,105)	0.00192785	0	0	0	0	0	0	0	0	0	0	0	0	0	0	0.00319283	0	0	0	0.00192785	0	0	0.00319662	0	0	0.942558	0	0	0	0.00254363	0	0	0	0	0	0	0	0	0	0	0	5	1	4
WH-P9	L154(77,140,164)	0.00525701	0	0.00368708	0.00358685	0	0.00797754	0	0	0	0.00451467	0	0	0	0.00469641	0	0.00333037	0	0	0.00401747	0.00525701	0.00531295	0	0.00774194	0	0	0.954301	0.00399916	0.00297722	0.00428501	0	0	0	0	0	0	0	0	0	0	0	0	14	1	13
WH-P10	L133(95,107)	0.00496924	0	NA	0.00813464	0.963165	0	NA	0	0	0.958315	0	0.00723654	0.0105437	0.957386	0.0278884	0	NA	0.0138037	0	0.96625	0.00496924	0	NA	0.951178	0.955994	0	NA	0	0	0.96462	0	0	0	0.04375	0.94991	0	0	0	0	0.946506	0	16	9	7
WH-P10	L189(42,166)	0.0100622	0.957865	0	0	0.96129	0	0	0.00887127	0	0.961412	0.958333	0.955481	0.0133253	0.960449	0	0.009921	0.00811176	0.0126527	0.0125172	0.957292	0.0100622	0.963042	0	0.932508	0.964874	0	0.0131789	0	0.0132306	0.966111	0.953791	0.94558	0.0474576	0.103343	0.945552	0	0	0	0	0.861865	0.88449	27	16	11
WH-P10	L38(32)	0.0369338	0.929429	0.947644	0	0.945925	0	0.965098	0	0.033046	0.950244	0.949257	0.950338	0	0.952663	0.116129	0	0.940771	0	0	0.938062	0.0369338	0.96722	0.918314	0.950739	0.957576	0	0.928741	0.0339062	0.0381598	0.951422	0.956793	0.942041	0.261765	0.323374	0.941558	0	0.946	0	0	0.962817	0.954417	29	22	7
WH-P10	L206(141)	0.0208076	0.961019	0.956479	0	0.953271	0.0273973	0.956848	0.0191083	0	0.953267	0.951318	0.923246	0	0.946768	0.0426804	0.0384533	0.906542	0	0	0.947201	0.0208076	0.961695	0.941111	0.93911	0.945257	0.94653	0.938687	0	0	0.954328	0.949514	0.940986	0	0	0.937093	0	0.936411	0	0	0.962987	0.943015	28	23	5
WH-P10	L154(77,140,164)	0.00531295	0	0.00368708	0.00358685	0	0.00797754	0	0	0	0.00451467	0	0	0	0.00469641	0	0.00333037	0	0	0.00401747	0.00525701	0.00531295	0	0.00774194	0	0	0.954301	0.00399916	0.00297722	0.00428501	0	0	0	0	0	0	0	0	0	0	0	0	14	1	13
BJ, Beijing; WH, Wuhan; HN, Hainan; IRRI, International Rice Research Institute

## Sheet:  Table S8
Table S8 Homonymous strain pairs with and without distinct major alleles
Homonymous strain 1	Homonymous strain 2	Number of compared loci	Number of compared MNP loci with distinct major alleles	Ratio of MNP loci with distinct major alleles
BJ-P1	WH-P1	180	0	0
BJ-P1	HN-P1	172	0	0
BJ-P1	IRRI-P1	154	0	0
BJ-P2	WH-P2	170	34	0.2
BJ-P2	HN-P2	169	0	0
BJ-P2	IRRI-P2	129	25	0.193798
BJ-P3	WH-P3	180	29	0.161111
BJ-P3	HN-P3	160	24	0.15
BJ-P3	IRRI-P3	126	0	0
BJ-P4	WH-P4	179	33	0.184358
BJ-P4	HN-P4	182	0	0
BJ-P4	IRRI-P4	161	0	0
BJ-P5	WH-P5	182	0	0
BJ-P5	HN-P5	172	131	0.761628
BJ-P5	IRRI-P5	165	0	0
BJ-P6	WH-P6	153	0	0
BJ-P6	HN-P6	168	0	0
BJ-P6	IRRI-P6	146	0	0
BJ-P7	WH-P7	162	0	0
BJ-P7	HN-P7	177	0	0
BJ-P7	IRRI-P7	153	0	0
BJ-P8	WH-P8	160	0	0
BJ-P8	HN-P8	156	0	0
BJ-P8	IRRI-P8	153	0	0
BJ-P9	WH-P9	182	0	0
BJ-P9	HN-P9	180	0	0
BJ-P9	IRRI-P9	148	0	0
BJ-10	WH-10	152	27	0.177632
BJ-10	HN-P10	153	0	0
BJ-10	IRRI-P10	140	0	0
WH-P1	HN-P1	174	0	0
WH-P1	IRRI-P1	156	0	0
WH-P2	HN-P2	181	36	0.198895
WH-P2	IRRI-P2	135	0	0
WH-P3	HN-P3	165	0	0
WH-P3	IRRI-P3	127	19	0.149606
WH-P4	HN-P4	181	32	0.176796
WH-P4	IRRI-P4	163	27	0.165644
WH-P5	HN-P5	172	131	0.761628
WH-P5	IRRI-P5	172	0	0
WH-P6	HN-P6	161	0	0
WH-P6	IRRI-P6	140	0	0
WH-P7	HN-P7	162	0	0
WH-P7	IRRI-P7	143	0	0
WH-P8	HN-P8	183	0	0
WH-P8	IRRI-P8	177	0	0
WH-P9	HN-P9	182	0	0
WH-P9	IRRI-P9	148	0	0
WH-10	HN-P10	179	31	0.173184
WH-10	IRRI-P10	158	30	0.189873
HN-P1	IRRI-P1	151	0	0
HN-P2	IRRI-P2	137	26	0.189781
HN-P3	IRRI-P3	121	17	0.140496
HN-P4	IRRI-P4	165	0	0
HN-P5	IRRI-P5	156	116	0.74359
HN-P6	IRRI-P6	151	0	0
HN-P7	IRRI-P7	151	0	0
HN-P8	IRRI-P8	175	0	0
HN-P9	IRRI-P9	148	0	0
HN-P10	IRRI-P10	162	0	0
BJ, Beijing; WH, Wuhan; HN, Hainan; IRRI, International Rice Research Institute;MNP, multiple dispersed nucleotide polymorphism

## Sheet:  Table S9
Table S9 Differences in major alleles between two IRRI strains
Strain 1	Strain 2	Number of compared loci	Number of compared MNP loci with distinct major alleles	Ratio of MNP loci with distinct major alleles
IRRI-P1	IRRI-P10	152	13	0.0855263
IRRI-P1	IRRI-P2	121	19	0.157025
IRRI-P1	IRRI-P3	116	17	0.146552
IRRI-P1	IRRI-P4	143	7	0.048951
IRRI-P1	IRRI-P5	146	26	0.178082
IRRI-P1	IRRI-P6	145	31	0.213793
IRRI-P1	IRRI-P7	142	25	0.176056
IRRI-P1	IRRI-P8	156	27	0.173077
IRRI-P1	IRRI-P9	139	10	0.0719424
IRRI-P2	IRRI-P10	127	22	0.173228
IRRI-P2	IRRI-P3	129	0	0
IRRI-P2	IRRI-P4	135	23	0.17037
IRRI-P2	IRRI-P5	139	10	0.0719424
IRRI-P2	IRRI-P6	125	26	0.208
IRRI-P2	IRRI-P9	125	20	0.16
IRRI-P3	IRRI-P10	121	20	0.165289
IRRI-P3	IRRI-P4	127	21	0.165354
IRRI-P3	IRRI-P5	130	9	0.0692308
IRRI-P3	IRRI-P6	121	23	0.190083
IRRI-P3	IRRI-P9	120	19	0.158333
IRRI-P4	IRRI-P10	152	10	0.0657895
IRRI-P4	IRRI-P5	166	31	0.186747
IRRI-P4	IRRI-P6	144	29	0.201389
IRRI-P4	IRRI-P9	143	9	0.0629371
IRRI-P5	IRRI-P10	154	33	0.214286
IRRI-P5	IRRI-P6	147	32	0.217687
IRRI-P5	IRRI-P9	143	27	0.188811
IRRI-P6	IRRI-P10	149	35	0.234899
IRRI-P6	IRRI-P9	140	27	0.192857
IRRI-P7	IRRI-P10	143	27	0.188811
IRRI-P7	IRRI-P2	123	2	0.0162602
IRRI-P7	IRRI-P3	117	2	0.017094
IRRI-P7	IRRI-P4	140	25	0.178571
IRRI-P7	IRRI-P5	146	15	0.10274
IRRI-P7	IRRI-P6	140	29	0.207143
IRRI-P7	IRRI-P9	137	24	0.175182
IRRI-P8	IRRI-P10	160	31	0.19375
IRRI-P8	IRRI-P2	134	2	0.0149254
IRRI-P8	IRRI-P3	127	2	0.015748
IRRI-P8	IRRI-P4	158	28	0.177215
IRRI-P8	IRRI-P5	165	18	0.109091
IRRI-P8	IRRI-P6	152	35	0.230263
IRRI-P8	IRRI-P7	153	7	0.0457516
IRRI-P8	IRRI-P9	146	26	0.178082
IRRI-P9	IRRI-P10	147	11	0.0748299
IRRI, International Rice Research Institute;MNP, multiple dispersed nucleotide polymorphism

## Sheet: Table S10
Table S10 The lesion length of IR24 and IRBB2 toward homonymous strains
Rice lines	Xoo Strains	Lesion length (cm)										Average of lesion length (cm)	Pairwise comparsion of lesion length	p value
IR24	BJ-P2	14	14.5	13.7	18	6.5	21	17.5	6.4	15	7	13.36	BJ-P2 vs HN-P2	0.776351
	HN-P2	13.7	10.2	8.2	12.4	17.8	10	8.2	14.6	15.8	17	12.79	HN-P2 vs WH-P2	0.00201114
	WH-P2	5	11	6.2	8.5	10	10.5	5	7	5.9	9.3	7.84	BJ-P2 vs WH-P2	0.00879958
	BJ-P3	18	6.5	9.3	13.6	14.8	15.4	9.4	7.5	21	7.8	12.33	BJ-P3 vs HN-P3	0.000583603
	HN-P3	7.2	5.7	8.1	3	2.4	2.1	4.6	2.8	3.7	5.4	4.5	HN-P3 vs WH-P3	0.0130078
	WH-P3	4.8	5.6	5	8.8	6.7	4.2	10.7	10.7	7.4	8.8	7.27	BJ-P3 vs WH-P3	0.0121428
	BJ-P4	13	10.7	20	11.1	15.8	8.1	10.4	12	15.2	9	12.53	BJ-P4 vs HN-P4	0.560395
	HN-P4	9.3	19.3	12.6	11.3	4.3	5.5	6.2	20.4	14.5	9.5	11.29	HN-P4 vs WH-P4	0.000465404
	WH-P4	4.1	2.6	4.8	0.8	3.6	0.5	1.5	2.2	0.6	1.2	2.19	BJ-P4 vs WH-P4	2.11465e-06
	BJ-P5	6	8.5	8	8.2	7.4	5.8	4.2	4.1	3.8	5.6	6.16	BJ-P5 vs HN-P5	3.03439e-05
	HN-P5	3	1	2.4	2.4	3.7	3.5	1	1.6	3.2	0.8	2.26	HN-P5 vs WH-P5	0.000241962
	WH-P5	7.1	3.7	6	3.4	6.8	7.4	4.6	3.8	6	3.2	5.2	BJ-P5 vs WH-P5	0.226163
	BJ-P10	6.6	16.9	14	12.9	15.5	17.7	19.8	8.6	13.9	15.8	14.17	BJ-P10 vs HN-P10	0.594023
	HN-P10	12.7	14.7	20.2	13.5	9.1	11.7	11.7	10.5	15.3	13.6	13.3	HN-P10 vs WH-P10	1.28643e-07
	WH-P10	2.1	0.5	2.4	4.6	2.3	0.6	1.8	1.5	0.8	4.3	2.09	BJ-P10 vs WH-P10	1.95443e-06
	CP6-1	9	11.7	13.5	15.5	17.2	20.5	6.2	12.5	14.4	13.6	13.41	CP6-1 vs CP6-2	0.526773
	CP6-2	11.3	11	13	11	10.7	16.2	11.4	13.5	15.4	11.4	12.49	CP6-2 vs CP6-6	0.0987872
	CP6-6	10.1	7.2	11.1	11.9	5.1	11.4	7	13	13.6	14.2	10.46	CP6-1 vs CP6-6	0.0828343
IRBB2	BJ-P2	11.6	14.1	6.2	18.8	13.4	15.1	8.5	14.4	12.4	13	12.75	BJ-P2 vs HN-P2	0.653556
	HN-P2	22.5	13.5	19.2	7.2	10.7	13.2	8	18.8	8.5	15	13.66	HN-P2 vs WH-P2	0.00128128
	WH-P2	8.2	7.8	7.6	6.2	5.4	3.2	4.2	5.4	7.5	6.2	6.17	BJ-P2 vs WH-P2	0.000128615
	BJ-P3	17.1	18.9	13.6	16.3	12	6.2	10.8	13.4	12.8	15	13.61	BJ-P3 vs HN-P3	0.0176338
	HN-P3	6.1	13	13.5	13	6.3	8	11	8.5	7.4	11.2	9.8	HN-P3 vs WH-P3	0.176776
	WH-P3	3	7.9	7.8	4.5	8.8	11.2	9.8	12.2	7	8	8.02	BJ-P3 vs WH-P3	0.00116901
	BJ-P4	3.1	6.8	6.3	5.6	3.5	4.3	3.5	4.5	2.4	3.3	4.33	BJ-P4 vs HN-P4	0.96929
	HN-P4	3.5	4.4	6.4	3.4	4.6	4.7	2.2	1.9	3.5	8.4	4.3	HN-P4 vs WH-P4	0.00451532
	WH-P4	2.5	0.1	4.7	0.1	1.1	3.8	0.9	0.9	2.4	0.8	1.73	BJ-P4 vs WH-P4	0.00122593
	BJ-P5	5.2	6.7	12.2	11.5	9.3	11.6	4.6	10.5	12.8	5.5	8.99	BJ-P5 vs HN-P5	1.14224e-05
	HN-P5	0.1	0.2	0.2	0.1	1	0.1	0.5	0.4	0.3	0.2	0.31	HN-P5 vs WH-P5	4.94161e-05
	WH-P5	5.2	10	5.1	4.1	7.2	6.5	6.8	4.8	12.6	3.8	6.61	BJ-P5 vs WH-P5	0.0922546
	BJ-P10	24.8	6.7	22.2	18	14.3	18.5	11.4	12.5	16	15.4	15.98	BJ-P10 vs HN-P10	0.292069
	HN-P10	6.5	14	16.4	10.8	20	8.6	12.8	16	14.3	17.4	13.68	HN-P10 vs WH-P10	5.84292e-06
	WH-P10	0.8	2.8	1.1	4	3.1	4.5	1.6	0.7	4.5	5	2.81	BJ-P10 vs WH-P10	1.27474e-05
	CP6-1	14.1	11.6	5.6	15.5	15.3	12	10.6	11.8	8.3	14.7	11.95	CP6-1 vs CP6-2	0.690533
	CP6-2	14.6	7.4	13.5	11.5	1.4	11.8	12.4	13.8	12	14.5	11.29	CP6-2 vs CP6-6	0.573057
	CP6-6	12.2	13	15.1	13.1	10.7	11.2	8.6	5.7	9	4.8	10.34	CP6-1 vs CP6-6	0.282863
Strains CP6-1, CP6-2 and CP6-6 were single-colony derived strains from WH-P6

[truncated: 3 more sheets: Table S11, Table S12, Table S13]
